# Supplementary material for: Diverse Synthesis of Fused Polyheterocyclic Compounds via [3 + 2] Cycloaddition of In Situ-Generated Heteroaromatic N-Ylides and Electron-Deficient Olefins
Source: Molecules. 2023 May 29;28(11):4410. doi: 10.3390/molecules28114410 (PMC10254280; doi:10.3390/molecules28114410)
Supplement: Supplementary file 1 [file molecules-28-04410-s001.zip]

Archive with 3 entries (3 files):
- Supplementary File/3aa.cif
- Supplementary File/3aa-checkcif.pdf
- Supplementary File/supporting information.pdf
