# Supplementary material for: Diverse Synthesis of Fused Polyheterocyclic Compounds via [3 + 2] Cycloaddition of In Situ-Generated Heteroaromatic N-Ylides and Electron-Deficient Olefins
Source: Molecules. 2023 May 29;28(11):4410. doi: 10.3390/molecules28114410 (PMC10254280; doi:10.3390/molecules28114410)
Supplement: Supplementary file 1 [file molecules-28-04410-s001.zip › Supplementary File/3aa.cif]

data_20220699
_audit_creation_date               2022-06-17
_audit_creation_method
;
Olex2 1.2
(compiled 2018.05.29 svn.r3508 for OlexSys, GUI svn.r5506)
;
_shelx_SHELXL_version_number       '2014/7'
_audit_contact_author_address      ?
_audit_contact_author_email        ?
_audit_contact_author_name         ''
_audit_contact_author_phone        ?
_publ_contact_author_id_orcid      ?
_publ_section_references
;
Dolomanov, O.V., Bourhis, L.J., Gildea, R.J, Howard, J.A.K. & Puschmann, H.
 (2009), J. Appl. Cryst. 42, 339-341.

Sheldrick, G.M. (2008). Acta Cryst. A64, 112-122.

Sheldrick, G.M. (2015). Acta Cryst. C71, 3-8.
;
_chemical_name_common              ?
_chemical_name_systematic          ?
_chemical_formula_moiety           'C25 H18 N2 O3 S'
_chemical_formula_sum              'C25 H18 N2 O3 S'
_chemical_formula_weight           426.47
_chemical_melting_point            ?
_chemical_oxdiff_formula           C30H3O3N3S1
_chemical_oxdiff_usercomment       r
loop_
  _atom_type_symbol
  _atom_type_description
  _atom_type_scat_dispersion_real
  _atom_type_scat_dispersion_imag
  _atom_type_scat_source
 'C' 'C' 0.0181 0.0091 'International Tables Vol C Tables 4.2.6.8 and 6.1.1.4'
 'H' 'H' 0.0000 0.0000 'International Tables Vol C Tables 4.2.6.8 and 6.1.1.4'
 'N' 'N' 0.0311 0.0180 'International Tables Vol C Tables 4.2.6.8 and 6.1.1.4'
 'O' 'O' 0.0492 0.0322 'International Tables Vol C Tables 4.2.6.8 and 6.1.1.4'
 'S' 'S' 0.3331 0.5567 'International Tables Vol C Tables 4.2.6.8 and 6.1.1.4'

_shelx_space_group_comment
;
The symmetry employed for this shelxl refinement is uniquely defined
by the following loop, which should always be used as a source of
symmetry information in preference to the above space-group names.
They are only intended as comments.
;
_space_group_crystal_system        'monoclinic'
_space_group_IT_number             14
_space_group_name_H-M_alt          'P 1 21/c 1'
_space_group_name_Hall             '-P 2ybc'
loop_
  _space_group_symop_operation_xyz
 'x, y, z'
 '-x, y+1/2, -z+1/2'
 '-x, -y, -z'
 'x, -y-1/2, z-1/2'

_cell_length_a                     10.4876(6)
_cell_length_b                     8.2188(4)
_cell_length_c                     23.8232(9)
_cell_angle_alpha                  90
_cell_angle_beta                   101.322(4)
_cell_angle_gamma                  90
_cell_volume                       2013.49(18)
_cell_formula_units_Z              4
_cell_measurement_reflns_used      2723
_cell_measurement_temperature      293(2)
_cell_measurement_theta_max        70.8930
_cell_measurement_theta_min        4.2950
_shelx_estimated_absorpt_T_max     0.863
_shelx_estimated_absorpt_T_min     0.823
_exptl_absorpt_coefficient_mu      1.686
_exptl_absorpt_correction_T_max    1.00000
_exptl_absorpt_correction_T_min    0.93086
_exptl_absorpt_correction_type     multi-scan
_exptl_absorpt_process_details
;
CrysAlisPro 1.171.40.53 (Rigaku Oxford Diffraction, 2019)
Empirical absorption correction using spherical harmonics,
 implemented in SCALE3 ABSPACK scaling algorithm.
;
_exptl_absorpt_special_details     ?
_exptl_crystal_colour              colourless
_exptl_crystal_colour_primary      colourless
_exptl_crystal_density_diffrn      1.407
_exptl_crystal_density_meas        ?
_exptl_crystal_density_method      ?
_exptl_crystal_description         block
_exptl_crystal_F_000               888
_exptl_crystal_size_max            0.12
_exptl_crystal_size_mid            0.1
_exptl_crystal_size_min            0.09
_exptl_transmission_factor_max     ?
_exptl_transmission_factor_min     ?
_diffrn_reflns_av_R_equivalents    0.0337
_diffrn_reflns_av_unetI/netI       0.0476
_diffrn_reflns_Laue_measured_fraction_full  0.999
_diffrn_reflns_Laue_measured_fraction_max  0.999
_diffrn_reflns_limit_h_max         10
_diffrn_reflns_limit_h_min         -12
_diffrn_reflns_limit_k_max         6
_diffrn_reflns_limit_k_min         -9
_diffrn_reflns_limit_l_max         28
_diffrn_reflns_limit_l_min         -26
_diffrn_reflns_number              7242
_diffrn_reflns_point_group_measured_fraction_full  0.999
_diffrn_reflns_point_group_measured_fraction_max  0.999
_diffrn_reflns_theta_full          67.080
_diffrn_reflns_theta_max           67.080
_diffrn_reflns_theta_min           3.785
_diffrn_ambient_temperature        293(2)
_diffrn_detector                   'CCD plate'
_diffrn_detector_area_resol_mean   16.2312
_diffrn_detector_type              Eos
_diffrn_measured_fraction_theta_full  0.999
_diffrn_measured_fraction_theta_max  0.999
_diffrn_measurement_details
;
List of Runs (angles in degrees, time in seconds):

  # Type    Start    End  Width  t~exp~   \w     \q     \k     \f   Frames
--------------------------------------------------------------------------
  1  \w   -106.00   4.00   1.00    2.50    --  -33.50 -19.00-180.00  110
  2  \w     26.00  52.00   1.00    2.50    --   36.47 -99.00-120.00   26
  3  \w     59.00  85.00   1.00    2.50    --   36.47 178.00-180.00   26
  4  \w     -2.00  23.00   1.00    2.50    --   36.47 -99.00-120.00   25
  5  \w     58.00  98.00   1.00    2.50    --   36.47 178.00 120.00   40
  6  \w     63.00 101.00   1.00    2.50    --   36.47 178.00-150.00   38
  7  \w     -3.00  79.00   1.00    2.50    --   36.47   0.00  30.00   82
  8  \w     15.00  40.00   1.00    2.50    --   36.47  37.00-120.00   25
  9  \w     56.00  82.00   1.00    2.50    --   36.47  37.00-120.00   26
 10  \w     98.00 170.00   1.00    9.00    --  108.00  45.00 150.00   72
 11  \w     98.00 174.00   1.00    9.00    --  108.00  61.00  60.00   76
 12  \w     76.00 112.00   1.00    9.00    --  108.00-111.00 -60.00   36
 13  \w     55.00 119.00   1.00    9.00    --  108.00 -61.00  60.00   64
 14  \w     47.00  89.00   1.00    9.00    --  108.00 -94.00 -60.00   42
 15  \w     39.00  70.00   1.00    9.00    --  108.00 -94.00  90.00   31
 16  \w     72.00  98.00   1.00    9.00    --  108.00 -94.00   0.00   26
 17  \w     89.00 176.00   1.00    9.00    --  108.00  61.00-180.00   87
 18  \w    134.00 160.00   1.00    9.00    --  108.00  77.00 150.00   26
 19  \w     37.00  73.00   1.00    9.00    --  108.00-111.00 -60.00   36
;
_diffrn_measurement_device         'four-circle diffractometer'
_diffrn_measurement_device_type    'Xcalibur, Eos, Gemini'
_diffrn_measurement_method         '\w scans'
_diffrn_orient_matrix_type        
 'CrysAlisPro convention (1999,Acta A55,543-557)'
_diffrn_orient_matrix_UB_11        0.0365042000
_diffrn_orient_matrix_UB_12        -0.0834252000
_diffrn_orient_matrix_UB_13        0.0588802000
_diffrn_orient_matrix_UB_21        -0.0667912000
_diffrn_orient_matrix_UB_22        0.1382926000
_diffrn_orient_matrix_UB_23        0.0269963000
_diffrn_orient_matrix_UB_31        -0.1290567000
_diffrn_orient_matrix_UB_32        -0.0951370000
_diffrn_orient_matrix_UB_33        -0.0123268000
_diffrn_radiation_monochromator    graphite
_diffrn_radiation_probe            x-ray
_diffrn_radiation_type             CuK\a
_diffrn_radiation_wavelength       1.54184
_diffrn_source                     'fine-focus sealed X-ray tube'
_diffrn_source_type                'Enhance (Cu) X-ray Source'
_reflns_Friedel_coverage           0.000
_reflns_Friedel_fraction_full      .
_reflns_Friedel_fraction_max       .
_reflns_number_gt                  2891
_reflns_number_total               3593
_reflns_odcompleteness_completeness  99.87
_reflns_odcompleteness_iscentric   1
_reflns_odcompleteness_theta       66.97
_reflns_special_details
;
 Reflections were merged by SHELXL according to the crystal
 class for the calculation of statistics and refinement.
 
 _reflns_Friedel_fraction is defined as the number of unique
 Friedel pairs measured divided by the number that would be
 possible theoretically, ignoring centric projections and
 systematic absences.
;
_reflns_threshold_expression       'I > 2\s(I)'
_computing_cell_refinement         'CrysAlisPro 1.171.40.53 (Rigaku OD, 2019)'
_computing_data_collection         'CrysAlisPro 1.171.40.53 (Rigaku OD, 2019)'
_computing_data_reduction          'CrysAlisPro 1.171.40.53 (Rigaku OD, 2019)'
_computing_molecular_graphics      'Olex2 (Dolomanov et al., 2009)'
_computing_publication_material    'Olex2 (Dolomanov et al., 2009)'
_computing_structure_refinement    'ShelXL (Sheldrick, 2015)'
_computing_structure_solution      'ShelXS (Sheldrick, 2008)'
_refine_diff_density_max           0.232
_refine_diff_density_min           -0.278
_refine_diff_density_rms           0.054
_refine_ls_extinction_coef         .
_refine_ls_extinction_method       none
_refine_ls_goodness_of_fit_ref     1.033
_refine_ls_hydrogen_treatment      constr
_refine_ls_matrix_type             full
_refine_ls_number_parameters       280
_refine_ls_number_reflns           3593
_refine_ls_number_restraints       0
_refine_ls_R_factor_all            0.0600
_refine_ls_R_factor_gt             0.0477
_refine_ls_restrained_S_all        1.033
_refine_ls_shift/su_max            0.000
_refine_ls_shift/su_mean           0.000
_refine_ls_structure_factor_coef   Fsqd
_refine_ls_weighting_details      
 'w=1/[\s^2^(Fo^2^)+(0.0786P)^2^+0.1016P] where P=(Fo^2^+2Fc^2^)/3'
_refine_ls_weighting_scheme        calc
_refine_ls_wR_factor_gt            0.1282
_refine_ls_wR_factor_ref           0.1426
_refine_special_details            ?
_olex2_refinement_description
;
1. Fixed Uiso
 At 1.2 times of:
  All C(H) groups
2.a Ternary CH refined with riding coordinates:
 C7(H7), C8(H8), C9(H9), C18(H18)
2.b Aromatic/amide H refined with riding coordinates:
 C2(H2), C3(H3), C4(H4), C5(H5), C13(H13), C14(H14), C15(H15), C16(H16),
 C17(H17), C21(H21), C22(H22), C23(H23), C24(H24), C25(H25)
;
_atom_sites_solution_hydrogens     geom
_atom_sites_solution_primary       direct
_atom_sites_solution_secondary     ?
loop_
  _atom_site_label
  _atom_site_type_symbol
  _atom_site_fract_x
  _atom_site_fract_y
  _atom_site_fract_z
  _atom_site_U_iso_or_equiv
  _atom_site_adp_type
  _atom_site_occupancy
  _atom_site_site_symmetry_order
  _atom_site_calc_flag
  _atom_site_refinement_flags_posn
  _atom_site_refinement_flags_adp
  _atom_site_refinement_flags_occupancy
  _atom_site_disorder_assembly
  _atom_site_disorder_group
 S1 S 0.43788(6) 0.25885(8) 0.40847(2) 0.0450(2) Uani 1 1 d . . . . .
 O1 O 0.00662(19) 0.0407(3) 0.23710(8) 0.0668(6) Uani 1 1 d . . . . .
 O2 O 0.13912(18) 0.3774(2) 0.38845(7) 0.0485(4) Uani 1 1 d . . . . .
 O3 O 0.4952(2) 0.1668(4) 0.22607(8) 0.0773(8) Uani 1 1 d . . . . .
 N1 N 0.37717(18) 0.0905(2) 0.31344(7) 0.0361(4) Uani 1 1 d . . . . .
 N2 N 0.05228(17) 0.1924(2) 0.31929(7) 0.0352(4) Uani 1 1 d . . . . .
 C1 C 0.3676(2) 0.0645(3) 0.41064(9) 0.0380(5) Uani 1 1 d . . . . .
 C2 C 0.3442(3) -0.0153(4) 0.45826(10) 0.0484(6) Uani 1 1 d . . . . .
 H2 H 0.3639 0.0337 0.4941 0.058 Uiso 1 1 calc R . . . .
 C3 C 0.2913(3) -0.1690(4) 0.45210(11) 0.0561(7) Uani 1 1 d . . . . .
 H3 H 0.2764 -0.2253 0.4840 0.067 Uiso 1 1 calc R . . . .
 C4 C 0.2603(3) -0.2396(3) 0.39857(13) 0.0590(7) Uani 1 1 d . . . . .
 H4 H 0.2231 -0.3428 0.3947 0.071 Uiso 1 1 calc R . . . .
 C5 C 0.2839(3) -0.1587(3) 0.35024(11) 0.0479(6) Uani 1 1 d . . . . .
 H5 H 0.2624 -0.2069 0.3143 0.057 Uiso 1 1 calc R . . . .
 C6 C 0.3394(2) -0.0063(3) 0.35639(9) 0.0363(5) Uani 1 1 d . . . . .
 C7 C 0.3815(2) 0.2616(3) 0.33149(9) 0.0363(5) Uani 1 1 d . . . . .
 H7 H 0.4454 0.3194 0.3139 0.044 Uiso 1 1 calc R . . . .
 C8 C 0.2431(2) 0.3303(3) 0.30652(9) 0.0353(5) Uani 1 1 d . . . . .
 H8 H 0.2477 0.4442 0.2948 0.042 Uiso 1 1 calc R . . . .
 C9 C 0.1932(2) 0.2205(3) 0.25460(9) 0.0358(5) Uani 1 1 d . . . . .
 H9 H 0.1761 0.2816 0.2186 0.043 Uiso 1 1 calc R . . . .
 C10 C 0.0723(2) 0.1398(3) 0.26684(9) 0.0406(5) Uani 1 1 d . . . . .
 C11 C 0.1434(2) 0.3084(3) 0.34464(9) 0.0353(5) Uani 1 1 d . . . . .
 C12 C -0.0505(2) 0.1320(3) 0.34542(9) 0.0344(5) Uani 1 1 d . . . . .
 C13 C -0.0206(3) 0.0625(4) 0.39911(11) 0.0563(7) Uani 1 1 d . . . . .
 H13 H 0.0652 0.0568 0.4188 0.068 Uiso 1 1 calc R . . . .
 C14 C -0.1206(3) 0.0013(5) 0.42323(12) 0.0698(9) Uani 1 1 d . . . . .
 H14 H -0.1018 -0.0466 0.4593 0.084 Uiso 1 1 calc R . . . .
 C15 C -0.2475(3) 0.0108(4) 0.39429(13) 0.0632(8) Uani 1 1 d . . . . .
 H15 H -0.3140 -0.0297 0.4111 0.076 Uiso 1 1 calc R . . . .
 C16 C -0.2765(2) 0.0792(4) 0.34119(12) 0.0548(7) Uani 1 1 d . . . . .
 H16 H -0.3624 0.0843 0.3216 0.066 Uiso 1 1 calc R . . . .
 C17 C -0.1781(2) 0.1411(3) 0.31641(10) 0.0423(5) Uani 1 1 d . . . . .
 H17 H -0.1977 0.1887 0.2803 0.051 Uiso 1 1 calc R . . . .
 C18 C 0.3004(2) 0.0870(3) 0.25560(8) 0.0361(5) Uani 1 1 d . . . . .
 H18 H 0.2589 -0.0198 0.2482 0.043 Uiso 1 1 calc R . . . .
 C19 C 0.3845(2) 0.1206(3) 0.21087(10) 0.0445(6) Uani 1 1 d . . . . .
 C20 C 0.3255(3) 0.0946(3) 0.14920(9) 0.0429(5) Uani 1 1 d . . . . .
 C21 C 0.1988(3) 0.0428(4) 0.13032(10) 0.0527(6) Uani 1 1 d . . . . .
 H21 H 0.1463 0.0210 0.1567 0.063 Uiso 1 1 calc R . . . .
 C22 C 0.1499(4) 0.0234(4) 0.07226(12) 0.0673(8) Uani 1 1 d . . . . .
 H22 H 0.0648 -0.0121 0.0597 0.081 Uiso 1 1 calc R . . . .
 C23 C 0.2274(4) 0.0567(4) 0.03311(11) 0.0699(9) Uani 1 1 d . . . . .
 H23 H 0.1940 0.0457 -0.0059 0.084 Uiso 1 1 calc R . . . .
 C24 C 0.3541(4) 0.1060(4) 0.05152(12) 0.0656(9) Uani 1 1 d . . . . .
 H24 H 0.4064 0.1262 0.0250 0.079 Uiso 1 1 calc R . . . .
 C25 C 0.4038(3) 0.1259(4) 0.10925(11) 0.0537(7) Uani 1 1 d . . . . .
 H25 H 0.4893 0.1600 0.1215 0.064 Uiso 1 1 calc R . . . .

loop_
  _atom_site_aniso_label
  _atom_site_aniso_U_11
  _atom_site_aniso_U_22
  _atom_site_aniso_U_33
  _atom_site_aniso_U_23
  _atom_site_aniso_U_13
  _atom_site_aniso_U_12
 S1 0.0429(3) 0.0565(4) 0.0325(3) -0.0055(2) 0.0002(2) -0.0134(3)
 O1 0.0512(11) 0.1010(17) 0.0513(10) -0.0358(11) 0.0179(9) -0.0333(11)
 O2 0.0535(10) 0.0510(10) 0.0425(9) -0.0137(7) 0.0129(8) -0.0062(8)
 O3 0.0471(11) 0.145(2) 0.0421(10) 0.0001(12) 0.0149(9) -0.0253(13)
 N1 0.0341(9) 0.0434(10) 0.0310(8) 0.0012(7) 0.0073(7) -0.0022(8)
 N2 0.0328(9) 0.0402(10) 0.0320(9) -0.0020(8) 0.0045(7) -0.0033(8)
 C1 0.0328(11) 0.0467(12) 0.0330(10) 0.0000(9) 0.0031(8) -0.0007(9)
 C2 0.0510(14) 0.0623(16) 0.0310(11) 0.0072(10) 0.0060(10) 0.0037(12)
 C3 0.0682(17) 0.0580(16) 0.0443(13) 0.0186(12) 0.0168(13) 0.0056(14)
 C4 0.081(2) 0.0386(13) 0.0595(16) 0.0075(12) 0.0180(15) -0.0020(13)
 C5 0.0679(17) 0.0365(13) 0.0393(12) -0.0009(10) 0.0105(11) 0.0002(11)
 C6 0.0363(11) 0.0410(12) 0.0314(10) 0.0046(9) 0.0062(9) 0.0060(9)
 C7 0.0357(11) 0.0418(12) 0.0311(10) -0.0004(9) 0.0059(9) -0.0111(9)
 C8 0.0385(11) 0.0329(11) 0.0342(10) 0.0027(8) 0.0067(9) -0.0058(9)
 C9 0.0342(11) 0.0441(12) 0.0288(10) 0.0032(9) 0.0050(8) -0.0019(9)
 C10 0.0335(11) 0.0536(14) 0.0343(11) -0.0050(10) 0.0061(9) -0.0044(10)
 C11 0.0378(11) 0.0342(11) 0.0338(10) 0.0003(9) 0.0066(9) 0.0006(9)
 C12 0.0316(10) 0.0369(11) 0.0349(10) -0.0012(8) 0.0070(9) -0.0003(8)
 C13 0.0413(13) 0.081(2) 0.0448(13) 0.0179(13) 0.0041(11) -0.0018(13)
 C14 0.0657(18) 0.098(3) 0.0479(15) 0.0216(16) 0.0160(14) -0.0130(18)
 C15 0.0502(16) 0.086(2) 0.0588(16) -0.0047(15) 0.0248(13) -0.0196(15)
 C16 0.0320(12) 0.0750(18) 0.0577(15) -0.0126(14) 0.0096(11) -0.0033(12)
 C17 0.0340(11) 0.0526(14) 0.0389(11) -0.0008(10) 0.0036(9) 0.0025(10)
 C18 0.0381(11) 0.0432(12) 0.0275(9) -0.0006(9) 0.0075(9) -0.0053(9)
 C19 0.0430(13) 0.0593(15) 0.0332(11) 0.0022(10) 0.0124(10) 0.0008(11)
 C20 0.0542(14) 0.0464(13) 0.0297(10) 0.0005(9) 0.0121(10) 0.0017(11)
 C21 0.0624(17) 0.0612(16) 0.0345(11) -0.0003(11) 0.0097(11) -0.0059(13)
 C22 0.081(2) 0.079(2) 0.0391(14) -0.0053(13) 0.0028(14) -0.0060(17)
 C23 0.106(3) 0.073(2) 0.0286(12) -0.0035(12) 0.0082(14) 0.0059(19)
 C24 0.104(3) 0.0635(18) 0.0381(13) 0.0078(12) 0.0348(16) 0.0121(17)
 C25 0.0676(17) 0.0571(16) 0.0421(13) 0.0025(11) 0.0246(13) 0.0028(13)

_geom_special_details
;
 All esds (except the esd in the dihedral angle between two l.s. planes)
 are estimated using the full covariance matrix.  The cell esds are taken
 into account individually in the estimation of esds in distances, angles
 and torsion angles; correlations between esds in cell parameters are only
 used when they are defined by crystal symmetry.  An approximate (isotropic)
 treatment of cell esds is used for estimating esds involving l.s. planes.
;
loop_
  _geom_bond_atom_site_label_1
  _geom_bond_atom_site_label_2
  _geom_bond_distance
  _geom_bond_site_symmetry_2
  _geom_bond_publ_flag
 S1 C1 1.764(2) . ?
 S1 C7 1.813(2) . ?
 O1 C10 1.204(3) . ?
 O2 C11 1.197(3) . ?
 O3 C19 1.207(3) . ?
 N1 C6 1.413(3) . ?
 N1 C7 1.468(3) . ?
 N1 C18 1.454(3) . ?
 N2 C10 1.377(3) . ?
 N2 C11 1.400(3) . ?
 N2 C12 1.435(3) . ?
 C1 C2 1.373(3) . ?
 C1 C6 1.395(3) . ?
 C2 H2 0.9300 . ?
 C2 C3 1.376(4) . ?
 C3 H3 0.9300 . ?
 C3 C4 1.381(4) . ?
 C4 H4 0.9300 . ?
 C4 C5 1.393(4) . ?
 C5 H5 0.9300 . ?
 C5 C6 1.376(4) . ?
 C7 H7 0.9800 . ?
 C7 C8 1.562(3) . ?
 C8 H8 0.9800 . ?
 C8 C9 1.538(3) . ?
 C8 C11 1.524(3) . ?
 C9 H9 0.9800 . ?
 C9 C10 1.509(3) . ?
 C9 C18 1.568(3) . ?
 C12 C13 1.380(3) . ?
 C12 C17 1.382(3) . ?
 C13 H13 0.9300 . ?
 C13 C14 1.386(4) . ?
 C14 H14 0.9300 . ?
 C14 C15 1.376(5) . ?
 C15 H15 0.9300 . ?
 C15 C16 1.363(4) . ?
 C16 H16 0.9300 . ?
 C16 C17 1.383(4) . ?
 C17 H17 0.9300 . ?
 C18 H18 0.9800 . ?
 C18 C19 1.536(3) . ?
 C19 C20 1.493(3) . ?
 C20 C21 1.384(4) . ?
 C20 C25 1.397(3) . ?
 C21 H21 0.9300 . ?
 C21 C22 1.387(4) . ?
 C22 H22 0.9300 . ?
 C22 C23 1.380(5) . ?
 C23 H23 0.9300 . ?
 C23 C24 1.376(5) . ?
 C24 H24 0.9300 . ?
 C24 C25 1.382(4) . ?
 C25 H25 0.9300 . ?

loop_
  _geom_angle_atom_site_label_1
  _geom_angle_atom_site_label_2
  _geom_angle_atom_site_label_3
  _geom_angle
  _geom_angle_site_symmetry_1
  _geom_angle_site_symmetry_3
  _geom_angle_publ_flag
 C1 S1 C7 89.18(10) . . ?
 C6 N1 C7 108.92(17) . . ?
 C6 N1 C18 119.54(18) . . ?
 C18 N1 C7 106.04(18) . . ?
 C10 N2 C11 113.07(18) . . ?
 C10 N2 C12 123.15(19) . . ?
 C11 N2 C12 123.77(18) . . ?
 C2 C1 S1 126.86(19) . . ?
 C2 C1 C6 121.7(2) . . ?
 C6 C1 S1 111.38(17) . . ?
 C1 C2 H2 120.5 . . ?
 C1 C2 C3 118.9(2) . . ?
 C3 C2 H2 120.5 . . ?
 C2 C3 H3 119.9 . . ?
 C2 C3 C4 120.1(2) . . ?
 C4 C3 H3 119.9 . . ?
 C3 C4 H4 119.5 . . ?
 C3 C4 C5 121.0(3) . . ?
 C5 C4 H4 119.5 . . ?
 C4 C5 H5 120.5 . . ?
 C6 C5 C4 119.1(2) . . ?
 C6 C5 H5 120.5 . . ?
 C1 C6 N1 113.4(2) . . ?
 C5 C6 N1 127.5(2) . . ?
 C5 C6 C1 119.1(2) . . ?
 S1 C7 H7 108.9 . . ?
 N1 C7 S1 105.64(15) . . ?
 N1 C7 H7 108.9 . . ?
 N1 C7 C8 105.19(17) . . ?
 C8 C7 S1 118.93(15) . . ?
 C8 C7 H7 108.9 . . ?
 C7 C8 H8 111.1 . . ?
 C9 C8 C7 103.78(17) . . ?
 C9 C8 H8 111.1 . . ?
 C11 C8 C7 115.15(17) . . ?
 C11 C8 H8 111.1 . . ?
 C11 C8 C9 104.16(17) . . ?
 C8 C9 H9 112.3 . . ?
 C8 C9 C18 105.58(17) . . ?
 C10 C9 C8 105.61(17) . . ?
 C10 C9 H9 112.3 . . ?
 C10 C9 C18 108.44(19) . . ?
 C18 C9 H9 112.3 . . ?
 O1 C10 N2 125.1(2) . . ?
 O1 C10 C9 126.1(2) . . ?
 N2 C10 C9 108.74(19) . . ?
 O2 C11 N2 124.0(2) . . ?
 O2 C11 C8 127.7(2) . . ?
 N2 C11 C8 108.29(17) . . ?
 C13 C12 N2 119.4(2) . . ?
 C13 C12 C17 120.5(2) . . ?
 C17 C12 N2 120.0(2) . . ?
 C12 C13 H13 120.6 . . ?
 C12 C13 C14 118.8(3) . . ?
 C14 C13 H13 120.6 . . ?
 C13 C14 H14 119.7 . . ?
 C15 C14 C13 120.6(3) . . ?
 C15 C14 H14 119.7 . . ?
 C14 C15 H15 119.8 . . ?
 C16 C15 C14 120.4(3) . . ?
 C16 C15 H15 119.8 . . ?
 C15 C16 H16 120.0 . . ?
 C15 C16 C17 119.9(2) . . ?
 C17 C16 H16 120.0 . . ?
 C12 C17 C16 119.8(2) . . ?
 C12 C17 H17 120.1 . . ?
 C16 C17 H17 120.1 . . ?
 N1 C18 C9 105.22(17) . . ?
 N1 C18 H18 109.4 . . ?
 N1 C18 C19 111.54(18) . . ?
 C9 C18 H18 109.4 . . ?
 C19 C18 C9 111.79(18) . . ?
 C19 C18 H18 109.4 . . ?
 O3 C19 C18 119.9(2) . . ?
 O3 C19 C20 121.9(2) . . ?
 C20 C19 C18 118.3(2) . . ?
 C21 C20 C19 123.3(2) . . ?
 C21 C20 C25 119.4(2) . . ?
 C25 C20 C19 117.3(2) . . ?
 C20 C21 H21 119.9 . . ?
 C20 C21 C22 120.2(3) . . ?
 C22 C21 H21 119.9 . . ?
 C21 C22 H22 120.0 . . ?
 C23 C22 C21 119.9(3) . . ?
 C23 C22 H22 120.0 . . ?
 C22 C23 H23 119.9 . . ?
 C24 C23 C22 120.2(3) . . ?
 C24 C23 H23 119.9 . . ?
 C23 C24 H24 119.9 . . ?
 C23 C24 C25 120.3(3) . . ?
 C25 C24 H24 119.9 . . ?
 C20 C25 H25 120.0 . . ?
 C24 C25 C20 119.9(3) . . ?
 C24 C25 H25 120.0 . . ?

loop_
  _geom_torsion_atom_site_label_1
  _geom_torsion_atom_site_label_2
  _geom_torsion_atom_site_label_3
  _geom_torsion_atom_site_label_4
  _geom_torsion
  _geom_torsion_site_symmetry_1
  _geom_torsion_site_symmetry_2
  _geom_torsion_site_symmetry_3
  _geom_torsion_site_symmetry_4
  _geom_torsion_publ_flag
 S1 C1 C2 C3 -178.4(2) . . . . ?
 S1 C1 C6 N1 2.0(2) . . . . ?
 S1 C1 C6 C5 -179.98(19) . . . . ?
 S1 C7 C8 C9 -143.47(15) . . . . ?
 S1 C7 C8 C11 -30.3(3) . . . . ?
 O3 C19 C20 C21 -179.6(3) . . . . ?
 O3 C19 C20 C25 0.0(4) . . . . ?
 N1 C7 C8 C9 -25.5(2) . . . . ?
 N1 C7 C8 C11 87.7(2) . . . . ?
 N1 C18 C19 O3 -9.8(4) . . . . ?
 N1 C18 C19 C20 170.1(2) . . . . ?
 N2 C12 C13 C14 -178.5(3) . . . . ?
 N2 C12 C17 C16 178.4(2) . . . . ?
 C1 S1 C7 N1 -28.83(15) . . . . ?
 C1 S1 C7 C8 88.92(18) . . . . ?
 C1 C2 C3 C4 -1.2(4) . . . . ?
 C2 C1 C6 N1 -176.5(2) . . . . ?
 C2 C1 C6 C5 1.5(4) . . . . ?
 C2 C3 C4 C5 1.1(5) . . . . ?
 C3 C4 C5 C6 0.3(5) . . . . ?
 C4 C5 C6 N1 176.2(2) . . . . ?
 C4 C5 C6 C1 -1.5(4) . . . . ?
 C6 N1 C7 S1 35.2(2) . . . . ?
 C6 N1 C7 C8 -91.43(19) . . . . ?
 C6 N1 C18 C9 88.2(2) . . . . ?
 C6 N1 C18 C19 -150.4(2) . . . . ?
 C6 C1 C2 C3 -0.2(4) . . . . ?
 C7 S1 C1 C2 -165.4(2) . . . . ?
 C7 S1 C1 C6 16.16(18) . . . . ?
 C7 N1 C6 C1 -24.8(3) . . . . ?
 C7 N1 C6 C5 157.4(2) . . . . ?
 C7 N1 C18 C9 -35.2(2) . . . . ?
 C7 N1 C18 C19 86.2(2) . . . . ?
 C7 C8 C9 C10 119.18(19) . . . . ?
 C7 C8 C9 C18 4.4(2) . . . . ?
 C7 C8 C11 O2 71.3(3) . . . . ?
 C7 C8 C11 N2 -109.7(2) . . . . ?
 C8 C9 C10 O1 -177.7(3) . . . . ?
 C8 C9 C10 N2 -0.5(3) . . . . ?
 C8 C9 C18 N1 18.2(2) . . . . ?
 C8 C9 C18 C19 -103.0(2) . . . . ?
 C9 C8 C11 O2 -175.7(2) . . . . ?
 C9 C8 C11 N2 3.3(2) . . . . ?
 C9 C18 C19 O3 107.7(3) . . . . ?
 C9 C18 C19 C20 -72.4(3) . . . . ?
 C10 N2 C11 O2 175.2(2) . . . . ?
 C10 N2 C11 C8 -3.9(3) . . . . ?
 C10 N2 C12 C13 122.8(3) . . . . ?
 C10 N2 C12 C17 -56.0(3) . . . . ?
 C10 C9 C18 N1 -94.6(2) . . . . ?
 C10 C9 C18 C19 144.21(19) . . . . ?
 C11 N2 C10 O1 180.0(3) . . . . ?
 C11 N2 C10 C9 2.7(3) . . . . ?
 C11 N2 C12 C13 -56.2(3) . . . . ?
 C11 N2 C12 C17 125.0(2) . . . . ?
 C11 C8 C9 C10 -1.7(2) . . . . ?
 C11 C8 C9 C18 -116.46(18) . . . . ?
 C12 N2 C10 O1 0.9(4) . . . . ?
 C12 N2 C10 C9 -176.35(19) . . . . ?
 C12 N2 C11 O2 -5.7(4) . . . . ?
 C12 N2 C11 C8 175.20(19) . . . . ?
 C12 C13 C14 C15 -0.4(6) . . . . ?
 C13 C12 C17 C16 -0.4(4) . . . . ?
 C13 C14 C15 C16 0.6(6) . . . . ?
 C14 C15 C16 C17 -0.7(5) . . . . ?
 C15 C16 C17 C12 0.6(4) . . . . ?
 C17 C12 C13 C14 0.3(5) . . . . ?
 C18 N1 C6 C1 -146.8(2) . . . . ?
 C18 N1 C6 C5 35.4(3) . . . . ?
 C18 N1 C7 S1 165.05(13) . . . . ?
 C18 N1 C7 C8 38.4(2) . . . . ?
 C18 C9 C10 O1 -64.9(3) . . . . ?
 C18 C9 C10 N2 112.3(2) . . . . ?
 C18 C19 C20 C21 0.5(4) . . . . ?
 C18 C19 C20 C25 -180.0(2) . . . . ?
 C19 C20 C21 C22 179.1(3) . . . . ?
 C19 C20 C25 C24 -179.2(3) . . . . ?
 C20 C21 C22 C23 -0.4(5) . . . . ?
 C21 C20 C25 C24 0.4(4) . . . . ?
 C21 C22 C23 C24 1.3(5) . . . . ?
 C22 C23 C24 C25 -1.3(5) . . . . ?
 C23 C24 C25 C20 0.5(5) . . . . ?
 C25 C20 C21 C22 -0.5(4) . . . . ?

_shelx_res_file
;
    20220699.res created by SHELXL-2014/7

TITL 20220699 in P21/c #14
REM reset to P21/c #14
CELL 1.54184 10.487641 8.218754 23.823222 90 101.3216 90
ZERR 4 0.00063 0.000423 0.000881 0 0.0043 0
LATT 1
SYMM -X,0.5+Y,0.5-Z
SFAC C H N O S
UNIT 100 72 8 12 4

L.S. 4 0 0
PLAN  20
SIZE 0.09 0.1 0.12
MPLA C1 C2 C3 C4 C5 C6
MPLA C7 C8 C9 C18
MPLA C7 C18 N1
MPLA C8 C9 C10 C11 N2
MPLA C12 C13 C14 C15 C16 C17
MPLA C20 C21 C22 C23 C24 C25
BOND $H
CONF
fmap 2
acta
SHEL 999 0.837
REM <olex2.extras>
REM <HklSrc "%.\\20220699.hkl">
REM </olex2.extras>

WGHT    0.078600    0.101600
FVAR       6.57279
S1    5    0.437878    0.258848    0.408465    11.00000    0.04288    0.05653 =
         0.03250   -0.00551    0.00016   -0.01342
O1    4    0.006618    0.040683    0.237103    11.00000    0.05125    0.10097 =
         0.05126   -0.03577    0.01790   -0.03326
O2    4    0.139117    0.377385    0.388449    11.00000    0.05348    0.05103 =
         0.04251   -0.01368    0.01286   -0.00624
O3    4    0.495195    0.166785    0.226067    11.00000    0.04708    0.14509 =
         0.04213    0.00010    0.01488   -0.02528
N1    3    0.377167    0.090523    0.313442    11.00000    0.03412    0.04344 =
         0.03104    0.00116    0.00734   -0.00225
N2    3    0.052276    0.192368    0.319290    11.00000    0.03276    0.04020 =
         0.03200   -0.00199    0.00448   -0.00331
C1    1    0.367608    0.064479    0.410641    11.00000    0.03283    0.04671 =
         0.03298    0.00004    0.00306   -0.00072
C2    1    0.344239   -0.015308    0.458264    11.00000    0.05102    0.06228 =
         0.03100    0.00722    0.00604    0.00370
AFIX  43
H2    2    0.363895    0.033749    0.494102    11.00000   -1.20000
AFIX   0
C3    1    0.291289   -0.168963    0.452100    11.00000    0.06821    0.05805 =
         0.04430    0.01858    0.01683    0.00558
AFIX  43
H3    2    0.276352   -0.225323    0.484040    11.00000   -1.20000
AFIX   0
C4    1    0.260285   -0.239642    0.398572    11.00000    0.08051    0.03860 =
         0.05954    0.00754    0.01801   -0.00199
AFIX  43
H4    2    0.223122   -0.342785    0.394723    11.00000   -1.20000
AFIX   0
C5    1    0.283861   -0.158694    0.350239    11.00000    0.06792    0.03646 =
         0.03931   -0.00094    0.01051    0.00016
AFIX  43
H5    2    0.262389   -0.206942    0.314310    11.00000   -1.20000
AFIX   0
C6    1    0.339366   -0.006344    0.356393    11.00000    0.03629    0.04095 =
         0.03138    0.00464    0.00622    0.00604
C7    1    0.381483    0.261572    0.331487    11.00000    0.03568    0.04180 =
         0.03113   -0.00041    0.00594   -0.01105
AFIX  13
H7    2    0.445357    0.319414    0.313904    11.00000   -1.20000
AFIX   0
C8    1    0.243118    0.330322    0.306524    11.00000    0.03851    0.03291 =
         0.03417    0.00269    0.00671   -0.00577
AFIX  13
H8    2    0.247699    0.444159    0.294840    11.00000   -1.20000
AFIX   0
C9    1    0.193170    0.220504    0.254602    11.00000    0.03416    0.04407 =
         0.02879    0.00316    0.00503   -0.00186
AFIX  13
H9    2    0.176123    0.281572    0.218571    11.00000   -1.20000
AFIX   0
C10   1    0.072345    0.139801    0.266840    11.00000    0.03354    0.05363 =
         0.03427   -0.00500    0.00606   -0.00443
C11   1    0.143433    0.308380    0.344636    11.00000    0.03781    0.03422 =
         0.03382    0.00029    0.00661    0.00062
C12   1   -0.050531    0.132004    0.345417    11.00000    0.03156    0.03688 =
         0.03493   -0.00115    0.00703   -0.00032
C13   1   -0.020587    0.062478    0.399109    11.00000    0.04134    0.08094 =
         0.04476    0.01787    0.00414   -0.00184
AFIX  43
H13   2    0.065172    0.056778    0.418755    11.00000   -1.20000
AFIX   0
C14   1   -0.120599    0.001301    0.423232    11.00000    0.06569    0.09782 =
         0.04785    0.02157    0.01603   -0.01304
AFIX  43
H14   2   -0.101774   -0.046577    0.459283    11.00000   -1.20000
AFIX   0
C15   1   -0.247532    0.010796    0.394293    11.00000    0.05019    0.08642 =
         0.05881   -0.00472    0.02476   -0.01959
AFIX  43
H15   2   -0.313953   -0.029712    0.411060    11.00000   -1.20000
AFIX   0
C16   1   -0.276502    0.079233    0.341186    11.00000    0.03199    0.07503 =
         0.05771   -0.01261    0.00956   -0.00331
AFIX  43
H16   2   -0.362373    0.084303    0.321645    11.00000   -1.20000
AFIX   0
C17   1   -0.178079    0.141100    0.316407    11.00000    0.03398    0.05262 =
         0.03894   -0.00083    0.00363    0.00251
AFIX  43
H17   2   -0.197660    0.188695    0.280321    11.00000   -1.20000
AFIX   0
C18   1    0.300366    0.086963    0.255598    11.00000    0.03808    0.04324 =
         0.02749   -0.00062    0.00748   -0.00526
AFIX  13
H18   2    0.258861   -0.019807    0.248212    11.00000   -1.20000
AFIX   0
C19   1    0.384505    0.120642    0.210873    11.00000    0.04301    0.05933 =
         0.03323    0.00221    0.01241    0.00081
C20   1    0.325542    0.094611    0.149197    11.00000    0.05419    0.04642 =
         0.02971    0.00049    0.01208    0.00167
C21   1    0.198812    0.042824    0.130317    11.00000    0.06243    0.06122 =
         0.03445   -0.00032    0.00969   -0.00588
AFIX  43
H21   2    0.146292    0.021003    0.156653    11.00000   -1.20000
AFIX   0
C22   1    0.149856    0.023352    0.072256    11.00000    0.08058    0.07854 =
         0.03913   -0.00529    0.00279   -0.00600
AFIX  43
H22   2    0.064830   -0.012137    0.059716    11.00000   -1.20000
AFIX   0
C23   1    0.227422    0.056685    0.033110    11.00000    0.10589    0.07327 =
         0.02859   -0.00350    0.00815    0.00591
AFIX  43
H23   2    0.193959    0.045737   -0.005851    11.00000   -1.20000
AFIX   0
C24   1    0.354061    0.106048    0.051517    11.00000    0.10379    0.06354 =
         0.03814    0.00778    0.03484    0.01212
AFIX  43
H24   2    0.406426    0.126155    0.024980    11.00000   -1.20000
AFIX   0
C25   1    0.403809    0.125888    0.109249    11.00000    0.06762    0.05714 =
         0.04208    0.00248    0.02461    0.00277
AFIX  43
H25   2    0.489290    0.160022    0.121508    11.00000   -1.20000
AFIX   0
HKLF 4

REM  20220699 in P21/c #14
REM R1 =  0.0477 for    2891 Fo > 4sig(Fo)  and  0.0600 for all    3593 data
REM    280 parameters refined using      0 restraints

END

WGHT      0.0786      0.1016

REM Highest difference peak  0.232,  deepest hole -0.278,  1-sigma level  0.054
Q1    1   0.3983  0.2813  0.3693  11.00000  0.05    0.23
Q2    1   0.3163  0.0399  0.3813  11.00000  0.05    0.22
Q3    1   0.2180 -0.2298  0.5219  11.00000  0.05    0.19
Q4    1   0.2200  0.2815  0.2780  11.00000  0.05    0.19
Q5    1   0.3826  0.1538  0.4099  11.00000  0.05    0.18
Q6    1   0.5124  0.3123  0.4274  11.00000  0.05    0.18
Q7    1   0.5547  0.1850  0.2045  11.00000  0.05    0.18
Q8    1   0.3431  0.0677  0.1787  11.00000  0.05    0.17
Q9    1   0.5889  0.0418  0.0691  11.00000  0.05    0.17
Q10   1   0.3828  0.0729  0.0795  11.00000  0.05    0.17
Q11   1   0.5322  0.3382  0.2418  11.00000  0.05    0.17
Q12   1   0.4001 -0.3380  0.4402  11.00000  0.05    0.17
Q13   1  -0.3446  0.2448  0.4031  11.00000  0.05    0.17
Q14   1   0.1874  0.3372  0.3238  11.00000  0.05    0.16
Q15   1  -0.0416  0.1561  0.3808  11.00000  0.05    0.16
Q16   1   0.0669 -0.2052  0.4114  11.00000  0.05    0.16
Q17   1   0.3350  0.0635  0.4363  11.00000  0.05    0.16
Q18   1  -0.0397  0.0479  0.3626  11.00000  0.05    0.16
Q19   1   0.3001 -0.2371  0.2725  11.00000  0.05    0.16
Q20   1   0.0012  0.1491  0.2397  11.00000  0.05    0.16
;
_shelx_res_checksum                83016
_shelx_hkl_file
;
   0   0   2 425857. 3340.21   1
   0   0   3 429.967 157.669   1
   0   0   4 595871. 5622.51   1
   0   0   5 47.0386 188.222   1
   0   0   6 293409. 4901.44   1
   0   0   7 252.744 224.867   1
   0   0   8-22.3085 200.306   1
   0   0   9 55.1359 208.935   1
   0   0  10 5052.24 884.077   1
   0   0  11 32.8503 233.212   1
   0   0  12 157558. 5416.83   1
   0   0  13 595.744 401.807   1
   0   0  14 132758. 5285.93   9
   0   0  14 132983. 5513.35   1
   0   0  15 62.3218 283.218   9
   0   0  15-305.472 334.222   1
   0   0  16 63142.6 4049.96   9
   0   0  16 40062.4 3317.86   1
   0   0  17-742.473 543.120   1
   0   0  17-567.261 439.230   9
   0   0  18 5279.25 672.651  17
   0   0  19 46.1297 144.674  17
   0   0  20 44994.9 2027.68  17
   0   0  21 81.9152 169.740  17
   0   0  22 19340.6 1341.58  17
   0   0  23 119.013 210.723  17
   0   0  24 3247.28 545.524  17
   0   0  25 151.968 142.645  17
   0   0  26 1993.77 386.261  17
   0   0  27-50.8672 119.119  17
   0   0  28 253.311 133.857  17
   0  -1   0 62.1758 74.1774   5
   0  -1   1 44449.6 1086.86   5
   0   1   2 360556. 3942.72   1
   0  -1   3 59083.9 1746.38   1
   0   1   3 54379.5 1690.62   1
   0   1   4 253960. 4027.05   1
   0  -1   4 262452. 4086.66   1
   0   1   5 4975.90 634.383   1
   0  -1   5 4173.34 548.428   8
   0  -1   5 5846.13 690.394   1
   0  -1   6 19241.0 1337.76   1
   0   1   6 19241.5 1335.95   1
   0  -1   7 2118.68 505.106   8
   0   1   7 1941.57 445.462   9
   0   1   7 2862.56 570.845   1
   0  -1   7 2257.08 522.917   1
   0  -1   8 21213.2 1525.08   8
   0  -1   8 20433.9 1589.50   1
   0   1   8 18948.7 1458.33   9
   0   1   8 20068.4 1570.13   1
   0   1   9 93746.9 3460.47   9
   0   1   9 104030. 3794.18   1
   0  -1   9 99952.7 3720.49   1
   0  -1   9 99865.6 3566.38   8
   0   1  10 382872. 7662.23   1
   0  -1  10 387648. 7744.52   1
   0   1  10 366773. 7302.00   9
   0   1  11 128430. 4703.83   1
   0   1  11 118723. 4417.07   9
   0  -1  11 128783. 4731.07   1
   0   1  12 159789. 5431.52   9
   0  -1  12 162629. 5621.41   1
   0   1  12 160658. 5551.32   1
   0   1  13 3011.75 788.076   1
   0  -1  13 2349.62 715.688   1
   0   1  13 2187.32 703.091   9
   0  -1  14 77961.3 4271.64   1
   0   1  14 75022.3 4161.29   9
   0   1  14 75396.0 4210.34   1
   0  -1  15 11362.3 1718.61   1
   0   1  15 10275.1 1648.21   1
   0   1  15 11630.0 1709.60   9
   0   1  16 2068.44 754.954   1
   0  -1  16 2136.67 724.268   9
   0  -1  16 990.553 604.963   1
   0   1  16 1494.64 681.718   9
   0   1  17 4588.57 1180.13   1
   0   1  17 4713.79 1246.69   9
   0  -1  17 7418.33 1515.24   1
   0  -1  17 3237.14 963.902   9
   0  -1 -17 5721.96 1314.47   4
   0   1  18 2209.87 427.343  17
   0  -1  18 1980.75 433.776  17
   0  -1  18 2470.10 517.346  10
   0  -1  19 680.943 258.789  10
   0   1  19 931.888 304.267  17
   0  -1  19 294.466 189.888  17
   0   1  20 29578.3 1613.39  17
   0  -1  20 31093.0 1612.45  10
   0  -1  20 29729.8 1665.99  17
   0  -1  21 23630.1 1496.49  17
   0   1  21 23721.6 1450.89  17
   0   1  22 1354.56 368.872  17
   0  -1  22 1751.42 428.090  17
   0  -1  23 580.215 265.031  17
   0   1  23 579.431 218.886  17
   0   1  24 670.246 287.097  17
   0  -1  24 478.369 221.872  17
   0  -1  25 51.2697 170.926  17
   0   1  25 244.175 142.176  17
   0   1  26 7831.32 677.333  17
   0  -1  26 9639.48 808.166  17
   0  -1  27 339.603 186.550  17
   0   1  27 440.570 160.825  17
   0  -1  28 1056.61 227.980  17
   0   2   0 34418.9 1514.56   7
   0   2  -1 999999. 8374.15   7
   0  -2  -1 986924. 7593.57   2
   0   2   1 986322. 8020.29   7
   0  -2   1 997897. 7007.40   5
   0   2  -2 148811. 3331.20   7
   0  -2  -2 140679. 2930.28   2
   0  -2   2 148572. 2811.19   5
   0  -2   3 108635. 2597.53   5
   0   2   3 106290. 2962.04   1
   0   2  -3 106274. 2984.45   7
   0   2  -4 1657.60 434.046   7
   0   2   4 1615.31 439.528   1
   0  -2  -4 2397.77 461.040   4
   0   2   5 54936.2 2314.61   9
   0   2   5 53613.2 2322.97   1
   0  -2  -5 50735.6 2213.31   4
   0   2  -5 54656.1 2403.14   7
   0   2  -6 10566.1 1117.45   7
   0   2   6 11680.9 1146.85   9
   0   2   6 14163.7 1256.40   1
   0  -2  -6 11963.4 1149.16   4
   0   2   7 1784.43 512.490   9
   0   2  -7 2618.34 592.458   7
   0  -2   7 3039.27 609.719   8
   0  -2  -7 2698.15 585.805   4
   0   2   7 2309.49 555.003   1
   0   2   8 29404.5 2016.66   9
   0  -2   8 28304.8 1868.15   8
   0   2   8 28087.2 1987.96   1
   0  -2  -8 28744.0 1991.80   4
   0  -2   8 28159.5 1993.58   1
   0   2  -8 30994.6 2141.80   7
   0  -2  -9 3148.50 725.527   4
   0   2   9 1359.66 534.131   9
   0  -2   9 2778.69 649.780   8
   0   2   9 2509.65 667.647   1
   0  -2   9 3059.60 713.827   1
   0   2  -9 2802.36 711.097   7
   0   2  10 89856.0 3919.22   9
   0  -2 -10 87914.9 3906.74   4
   0   2  10 87456.8 3920.74   1
   0  -2  10 93081.0 3727.95   8
   0  -2  10 90401.4 3905.62   1
   0  -2 -11 19563.4 1946.68   4
   0   2  11 21788.4 2034.53   9
   0   2  11 20369.6 1993.06   1
   0  -2  11 20278.4 1843.14   8
   0  -2  11 20448.3 1964.41   1
   0   2  12 50047.5 3247.10   9
   0  -2  12 46757.0 3100.09   1
   0  -2 -12 54960.0 3412.81   4
   0   2  12 53328.7 3360.65   1
   0  -2 -13 15170.8 1881.73   4
   0   2  13 18292.1 2049.12   9
   0  -2  13 18149.4 2036.39   1
   0   2  13 17775.1 2034.58   1
   0  -2 -14 14105.0 1899.47   4
   0   2  14 13893.8 1873.11   9
   0  -2  14 14921.9 1940.53   1
   0   2  14 13654.7 1863.41   1
   0  -2  15 769.818 475.844   1
   0  -2 -15-313.614 314.024   4
   0   2  15 288.522 312.977   1
   0   2  15-658.888 436.499   9
   0   2  16 11882.4 1846.83   1
   0  -2 -16 11420.6 1840.21   4
   0   2  16 17183.5 2252.94   9
   0  -2  16 18294.9 2320.69   1
   0  -2  17 348.809 221.237  17
   0  -2  17 17.0264 132.394  10
   0  -2  18 2598.52 494.361  17
   0  -2  18 3737.89 593.512  10
   0  -2  19 470.379 270.138  17
   0  -2  19 1103.71 333.320  10
   0  -2  20 2607.39 516.944  10
   0  -2  20 2299.56 483.245  17
   0  -2  21 4965.01 691.799  17
   0  -2  21 5714.73 718.372  10
   0  -2  22 6897.28 804.906  17
   0  -2  22 6161.37 730.358  10
   0  -2  23 2000.58 426.148  17
   0  -2  23 2436.83 456.426  10
   0  -2  24 302.684 201.674  17
   0  -2  24 310.192 195.657  10
   0  -2  25 455.092 225.678  17
   0  -2  25 482.757 188.706  10
   0  -2  26 9217.03 764.979  17
   0  -2  27 1225.46 275.083  17
   0  -2  28 11502.3 669.147  17
   0   3   0 939.194 354.636   7
   0   3   1 57752.4 2463.22   7
   0   3  -1 55079.5 2451.16   7
   0  -3  -2 29936.1 1681.13   2
   0   3   2 28879.2 1742.70   7
   0   3  -2 30601.6 1858.39   7
   0   3  -3 4101.71 716.806   7
   0   3   3 4331.26 696.606   7
   0   3   3 3812.53 700.947   1
   0  -3  -3 3053.11 572.155   2
   0  -3   4 29135.8 1633.50   5
   0   3   4 29298.1 1925.20   1
   0  -3  -4 28095.5 1720.68   2
   0   3  -4 29005.8 1959.47   7
   0   3  -5 113789. 4042.18   7
   0   3   5 104311. 3737.58   1
   0  -3   5 111022. 3278.57   5
   0  -3  -5 100571. 3307.77   2
   0  -3  -6 14494.2 1308.72   2
   0  -3   6 16677.5 1355.54   5
   0   3   6 15249.2 1492.16   1
   0   3  -6 16961.4 1605.24   7
   0   3   7 5428.38 928.304   1
   0   3  -7 5209.21 971.956   7
   0  -3   7 5785.44 880.168   8
   0  -3   7 5866.48 871.790   5
   0   3   8 9709.97 1306.88   1
   0   3  -8 9407.67 1313.50   7
   0  -3   8 9018.30 1145.03   8
   0  -3  -8 11530.0 1366.88   4
   0   3  -9 83096.8 4025.00   7
   0  -3  -9 83569.3 3864.55   4
   0   3   9 80111.4 3873.43   1
   0  -3   9 87626.5 3591.81   8
   0  -3  10 2014.76 580.917   8
   0   3 -10 1335.03 550.845   7
   0   3  10 669.860 410.506   1
   0  -3 -10 2193.06 706.742   4
   0  -3  11 4261.38 892.094   8
   0  -3 -11 3505.23 886.335   4
   0   3  11 3773.40 938.113   1
   0  -3 -12 20547.5 2213.46   4
   0   3  12 22703.9 2353.54   1
   0  -3 -13 6235.95 1235.37   4
   0   3  13 7898.23 1458.08   1
   0  -3 -14 7427.17 1413.96   4
   0   3  14 11768.3 1822.21   1
   0  -3 -15-194.144 331.402   4
   0   3  15 440.855 360.813   1
   0  -3  16 2851.55 501.052  17
   0  -3  16 2265.42 475.942  10
   0  -3  17 13487.5 1085.26  17
   0  -3  17 10273.5 970.475  10
   0  -3  18 12700.2 1068.93  17
   0  -3  18 10603.6 1005.11  10
   0  -3  19 29933.5 1689.38  10
   0  -3  19 30296.9 1661.06  17
   0  -3  20 6614.31 795.259  10
   0  -3  20 6812.53 792.536  17
   0  -3  21 515.475 234.837  10
   0  -3  21 341.041 226.541  17
   0  -3  22 4677.92 642.830  17
   0  -3  22 4441.97 623.332  10
   0  -3  23-7.88615 162.003  17
   0  -3  23 150.109 131.673  10
   0  -3  24 4891.69 605.282  17
   0  -3  24 5552.47 623.457  10
   0  -3  25 341.951 185.233  17
   0  -3  25 184.769 144.450  10
   0  -3  26 2614.38 371.512  18
   0  -3  26 2936.47 364.826  10
   0  -3  27 732.953 190.556  17
   0   4   0 208.495 225.317   7
   0   4  -1 159887. 4959.01   7
   0   4   1 169973. 5104.60   7
   0   4  -2 104864. 4058.78   7
   0   4   2 104625. 3979.61   7
   0   4  -3 119499. 4472.97   7
   0   4   3 110344. 4309.68   1
   0   4   3 119380. 4265.81   7
   0   4  -4 14921.2 1639.59   7
   0   4   4 13477.4 1537.40   1
   0   4   4 13927.2 1452.85   7
   0  -4  -4 14879.8 1470.14   2
   0   4   5 4832.88 899.835   7
   0   4   5 3187.93 752.526   1
   0   4  -5 3403.71 798.753   7
   0  -4  -5 3845.78 770.878   2
   0  -4  -6 110045. 4190.19   2
   0   4  -6 111726. 4686.69   7
   0   4   6 106926. 4239.51   7
   0   4   6 104226. 4456.73   1
   0  -4  -7 688.067 375.366   2
   0   4   7 1106.19 457.017   1
   0   4  -8 565.606 253.372   7
   0  -4  -8 539.350 334.006   2
   0   4   8 741.336 469.161   1
   0  -4  -9 191.041 232.610   2
   0   4  -9 346.318 339.312   7
   0   4   9 242.090 299.131   1
   0   4  10 5102.51 1095.90   1
   0   4 -10 5989.36 1243.88   7
   0  -4 -10 5813.94 1071.12   2
   0  -4 -11 3232.53 834.624   2
   0   4 -11 3555.92 1029.51   7
   0   4  11 2894.85 864.187   1
   0  -4 -12 48587.6 3354.77   2
   0   4  12 39746.9 3366.21   1
   0   4  13 2789.23 1018.80   1
   0  -4 -13 3939.96 982.182   2
   0  -4  14-40.8427 141.453  10
   0  -4  15 5682.29 743.170  10
   0  -4  16 10007.0 984.999  10
   0  -4  17 1775.01 462.374  10
   0  -4  17 1927.24 403.139  17
   0  -4  18 23993.2 1445.59  17
   0  -4  18 20959.1 1422.89  10
   0  -4  19 18086.1 1321.25  10
   0  -4  19 20402.2 1329.61  17
   0  -4  20 252.103 192.962  17
   0  -4  20 96.5908 162.879  10
   0  -4  21 2967.68 515.973  10
   0  -4  21 2989.55 497.074  17
   0  -4  22 7578.72 758.400  17
   0  -4  22 7403.92 773.183  10
   0  -4  23 357.607 180.445  17
   0  -4  23 61.8529 130.047  10
   0  -4  24 10695.7 772.754  17
   0  -4  24 10474.3 803.552  10
   0  -4  25-7.57448 100.732  17
   0  -4  25 68.0772 110.718  10
   0  -4  26 9569.27 638.984  18
   0   5   0 1333.92 537.338   7
   0   5  -1 17262.4 1889.94   7
   0   5   1 18294.6 1933.07   7
   0   5   2 10107.1 1417.40   7
   0   5  -2 10160.9 1470.76   7
   0   5   2 6736.81 1219.18   1
   0   5   3 6380.14 1143.45   7
   0   5  -3 6900.74 1266.67   7
   0   5   3 6222.61 1188.59   1
   0   5   4 26261.6 2358.09   7
   0   5   4 20407.7 2154.38   1
   0   5  -4 26560.3 2494.29   7
   0   5   5 11137.8 1548.86   7
   0   5   5 8877.57 1441.20   1
   0   5  -5 9819.91 1514.01   7
   0   5   6 5745.90 1152.54   7
   0   5  -6 5211.90 1137.52   7
   0   5   6 4735.80 1042.24   1
   0   5  -7-509.531 453.715   7
   0   5   7 1387.11 595.325   1
   0   5   8 15005.7 2009.05   1
   0   5  -8 24725.1 2593.61   7
   0   5   9 2609.56 839.133   1
   0   5  -9 1573.61 703.635   7
   0   5  10 13197.7 1972.47   1
   0   5 -10 9755.37 1703.30   7
   0  -5  11 21522.1 1375.85  10
   0  -5  12 1692.93 403.131  10
   0  -5  13 12440.1 1084.58  10
   0  -5  14 20246.3 1396.12  10
   0  -5  15 1226.38 362.802  10
   0  -5  16 416.565 178.318  10
   0  -5  17 157.819 186.198  10
   0  -5  18 20141.1 1378.91  10
   0  -5  19 5545.83 713.318  10
   0  -5  20 84.9794 210.088  10
   0  -5  21 454.610 224.275  10
   0  -5  22 406.945 222.678  10
   0  -5  23 396.383 189.338  10
   0  -5  24 10372.9 696.974  10
   0  -5  24 11579.4 760.691  18
   0   6   0 3671.05 1026.65   1
   0   6   1 5533.22 1237.48   1
   0   6   2 2185.47 785.157   1
   0   6   3-140.955 254.823   1
   0   6   4 2955.78 911.362   1
   0   6  -4 4457.69 1057.16   7
   0   6  -5 367.443 329.493   7
   0  -6  -5 2831.34 499.359  11
   0  -6  -6 22100.3 1388.55  11
   0  -6   6 21669.4 1344.55  11
   0   6  -6 20734.2 2499.16   7
   0  -6  -7 15078.0 1155.14  11
   0  -6  -8 938.906 316.310  11
   0  -6  -9 3124.01 540.303  11
   0  -6 -10 17328.1 1247.42  11
   0  -6  10 18241.8 1276.56  10
   0  -6 -11 595.196 217.813  11
   0  -6  11 1054.93 355.778  10
   0  -6  12 19469.7 1355.95  10
   0  -6 -12 18929.9 1294.57  11
   0  -6 -13 596.602 263.211  11
   0  -6  13 829.526 304.351  10
   0  -6  14 6599.97 798.445  10
   0  -6  15 5967.92 759.668  10
   0  -6  16 8155.07 870.623  10
   0  -6  17 9325.84 896.898  10
   0  -6  18 596.067 282.911  10
   0  -6 -18 650.897 218.853  19
   0  -6  19 464.620 186.791  10
   0  -6 -19 541.987 226.945  19
   0  -6  20 701.477 245.487  10
   0  -6 -20 892.283 263.498  19
   0  -6  21 2058.59 369.378  10
   0  -6  22 1472.71 280.001  18
   0  -6  22 1253.26 254.191  10
   0  -7   0-232.989 199.356  11
   0  -7  -1 2926.42 549.094  11
   0  -7   1 2712.29 513.288  11
   0  -7  -2 6269.33 776.158  11
   0  -7   2 7119.29 822.222  11
   0  -7  -2 6877.99 797.922  19
   0  -7  -3 397.553 221.283  11
   0  -7   3 568.469 255.879  11
   0  -7   4 7900.71 869.383  11
   0  -7  -4 6440.42 790.398  11
   0  -7  -4 7242.34 835.521  19
   0  -7   5-102.711 174.414  11
   0  -7  -5-0.93847 189.049  11
   0  -7  -6 156.346 159.949  11
   0  -7  -7 9733.68 971.683  11
   0  -7  -8 736.598 314.361  11
   0  -7  -9 6372.09 773.269  11
   0  -7 -10 197.763 184.034  11
   0  -7 -11 11692.2 1016.36  11
   0  -7 -12 1146.23 331.084  11
   0  -7 -13 5555.26 669.488  11
   0  -7  13 4996.39 640.906  10
   0  -7 -14 5643.42 735.452  19
   0  -7  14 6646.29 726.731  10
   0  -7  15 745.625 232.110  10
   0  -7 -15 649.506 297.409  19
   0  -7  16 325.061 168.979  10
   0  -7 -16 627.271 278.324  19
   0  -7 -17 4399.80 562.610  19
   0  -7  17 4668.76 541.942  10
   0  -7 -18-20.3013 117.216  19
   0  -7  18 90.6238 111.546  10
   0  -7  19 135.218 117.392  10
   0  -7 -19 154.706 124.613  19
   0  -7  20 6664.50 516.832  10
   0  -8   0 10835.0 1011.20  11
   0  -8  -1 1015.45 351.580  11
   0  -8   1 1750.29 413.175  11
   0  -8   2 1914.79 432.642  11
   0  -8  -2 1243.78 376.360  11
   0  -8  -3 3432.06 590.287  11
   0  -8  -3 3560.01 571.994  19
   0  -8   3 4283.13 642.653  11
   0  -8  -4 6878.38 791.313  19
   0  -8  -4 6668.73 795.516  11
   0  -8  -5 367.776 184.405  19
   0  -8  -5 126.866 209.406  11
   0  -8  -6 9054.67 906.693  11
   0  -8  -6 7306.09 825.697  19
   0  -8  -7 6750.02 789.315  19
   0  -8  -7 6081.32 731.153  11
   0  -8  -8 1702.96 390.131  11
   0  -8  -8 1700.70 417.076  19
   0  -8  -9 1554.68 360.599  11
   0  -8  -9 1706.95 420.446  19
   0  -8 -10 3154.48 494.902  11
   0  -8 -10 2681.26 497.897  19
   0  -8 -11 1397.96 368.753  19
   0  -8 -11 1707.43 353.836  11
   0  -8 -12 190.968 149.444  19
   0  -8 -12 301.394 210.166  11
   0  -8 -13 540.905 208.282  11
   0  -8 -13 767.840 254.795  19
   0  -8 -14 108.051 140.323  19
   0  -8 -15 778.642 236.492  19
   0  -8 -16 2847.78 396.067  19
   0  -8 -17 739.708 197.930  19
   0  -9   0 350.745 184.852  14
   0  -9   1 1627.06 355.737  14
   0  -9  -2 140.526 164.895  11
   0  -9  -3 132.779 165.155  11
   0  -9  -4 1498.69 354.803  11
   0  -9  -5 3286.30 458.752  19
   0  -9  -5 4368.31 560.435  11
   0  -9  -6 617.689 248.988  11
   0  -9  -6-104.219 122.308  19
   0  -9  -7-91.9273 140.269  11
   0  -9  -7-11.1553 131.359  19
   0  -9  -8 618.034 196.327  11
   0  -9  -8 1150.05 282.865  19
   0  -9  -9-108.020 136.963  11
   0  -9  -9 55.0476 125.909  19
   0  -9 -10 3.28742 93.9703  19
   0  -9 -10 74.0013 95.8913  11
   0  -9 -11 448.697 155.715  11
   0  -9 -11 358.786 152.326  19
   0  -9 -12 194.054 124.325  19
  -1   0  28 2017.05 315.580  17
  -1   0  27 30.1261 110.236  17
  -1   0  26 78.3083 167.844  17
  -1   0  25-165.450 152.547  17
  -1   0  24 9682.22 914.964  17
  -1   0  23-14.2292 166.389  17
  -1   0  22 100754. 3064.41  17
  -1   0  21 189.336 242.341  17
  -1   0  20 2859.97 519.492  17
  -1   0  19 83.4103 119.626  17
  -1   0  18 10566.4 1821.56   9
  -1   0  17 241.572 360.239   1
  -1   0  17-580.058 464.012   9
  -1   0  16 145208. 6117.78   9
  -1   0  16 135065. 6032.25   1
  -1   0  15 812.615 471.927   9
  -1   0  15 94.8348 277.172   1
  -1   0  14 30195.4 2607.30   1
  -1   0  14 26958.5 2382.99   9
  -1   0  13 648.903 397.540   9
  -1   0  13 191.086 335.915   1
  -1   0  12 5179.10 945.643   9
  -1   0  12 5297.85 982.471   1
  -1   0  11 136.740 247.264   9
  -1   0  11 285.135 368.944   1
  -1   0  10 36966.7 2314.87   1
  -1   0  10 31311.7 2009.22   9
  -1   0   9 419.688 327.999   9
  -1   0   9 128.304 208.438   1
  -1   0   8 91513.3 2975.97   9
  -1   0   8 96529.8 3247.16   1
  -1   0   7-101.576 243.514   1
  -1   0   7-56.8717 201.057   9
  -1   0   6 2433.26 462.635   1
  -1   0   5 10.4751 137.526   9
  -1   0   5-32.1583 74.3361   6
  -1   0   5 60.8747 142.813   1
  -1   0   4 98514.4 2185.25   9
  -1   0   4 97465.9 2218.62   1
  -1   0   3 320.720 119.313   6
  -1   0   3 188.142 129.167   1
  -1   0   2 247922. 2427.31   1
  -1   0   1 152.287 53.2516   1
  -1   0   0 49329.0 851.077   7
   1   0   1 415.844 97.8396   1
  -1   0  -1 876.107 141.311   7
   1   0   2 497.699 136.919   1
  -1   0  -2 268.386 98.7720   6
  -1   0  -2 384.163 126.348   7
  -1   0  -3 212.882 107.301   6
  -1   0  -3 184.983 129.043   7
   1   0   3 491.141 185.472   1
  -1   0  -4 4311.68 381.108   6
   1   0   4 4215.25 505.437   1
   1   0   5 296.843 215.996   1
  -1   0  -5 472.429 131.412   6
   1   0   6 3642.43 575.522   1
  -1   0  -6 4553.16 374.804   6
   1   0   7 22.4863 204.686   1
   1   0   7 105.729 273.159   8
   1   0   8 2702.04 593.782   1
   1   0   8 3015.36 663.197   8
   1   0   9 22.1495 257.668   8
   1   0   9 58.1925 177.514   1
   1   0  10 98190.7 3905.24   1
   1   0  11 170.813 249.364   1
   1   0  12 67742.0 3637.02   1
   1   0  13 186.957 285.764   1
   1   0  14 817.219 475.026   1
   1   0  15 167.028 282.965   1
   1   0  16 9456.76 1642.61   1
   1   0  16 18118.0 2210.53   9
   1   0  17 141.181 345.636   9
   1   0  18-67.6685 144.781  17
   1   0  19 53.4042 141.649  17
   1   0  20 59169.0 2326.32  17
   1   0  21 88.8728 173.233  17
   1   0  22 667.914 269.725  17
   1   0  23 30.9436 194.664  17
   1   0  24 1970.33 406.622  17
   1   0  25 47.6082 177.579  17
   1   0  26 34389.6 1423.09  17
   1   0  27 15.5539 92.3682  17
  -1   1  28 3662.94 381.398  17
  -1  -1  28 3613.66 424.208  17
  -1  -1  27 1254.65 285.033  17
  -1   1  27 1031.10 250.785  17
  -1  -1  26 16257.0 1065.43  17
  -1   1  26 17335.5 1037.38  17
  -1   1  25 7832.60 745.631  17
  -1  -1  25 6478.82 726.094  17
  -1   1  24 3344.15 517.538  17
  -1  -1  24 3040.66 538.743  17
  -1   1  23 239.484 183.246  17
  -1  -1  23 165.033 144.676  10
  -1  -1  23 288.079 221.352  17
  -1  -1  22 1622.37 446.820  17
  -1  -1  22 1535.14 358.314  10
  -1   1  22 1790.98 427.912  17
  -1  -1  21 681.156 228.020  10
  -1  -1  21 526.890 238.470  17
  -1   1  21 692.678 265.888  17
  -1  -1  20 23312.9 1480.75  17
  -1  -1  20 23564.4 1421.68  10
  -1   1  20 24522.6 1473.43  17
  -1   1  19 59459.0 2247.31  17
  -1  -1  19 62177.9 2281.81  10
  -1  -1  18 255.679 374.267   9
  -1  -1  18 152.521 164.361  17
  -1  -1  17 8488.19 1533.79   9
  -1   1  17 6054.65 1340.60   9
  -1  -1  17 9900.70 1689.24   1
  -1   1  17 8982.72 1620.51   1
  -1   1  16 9531.10 1656.33   1
  -1  -1  16 16434.8 2033.90   9
  -1  -1  16 12982.2 1875.61   1
  -1   1  16 13657.0 1958.52   9
  -1   1  15 1147.13 566.564   1
  -1   1  15 2047.92 725.949   9
  -1  -1  15 1445.45 588.338   9
  -1  -1  15 1801.90 667.544   1
  -1   1  14 52418.6 3474.35   9
  -1   1  14 48085.9 3341.07   1
  -1  -1  14 48620.9 3104.11   9
  -1  -1  14 48299.2 3316.40   1
  -1  -1  13 35015.8 2693.08   1
  -1  -1  13 35014.3 2481.17   9
  -1   1  13 35974.0 2748.07   1
  -1   1  13 36262.2 2746.40   9
  -1   1  12 9021.54 1305.61   9
  -1  -1  12 8644.38 1267.18   1
  -1   1  12 7305.21 1193.11   1
  -1   1  11 40580.9 2606.74   9
  -1   1  11 44893.9 2762.51   1
  -1  -1  11 40084.2 2588.64   1
  -1  -1  10 146917. 4663.31   1
  -1   1  10 147854. 4698.24   9
  -1   1  10 145092. 4733.47   1
  -1   1   9 136315. 4263.21   9
  -1  -1   9 134764. 4168.80   1
  -1   1   9 135582. 4318.25   1
  -1   1   8 51349.8 2498.89   1
  -1  -1   8 51976.6 2434.62   1
  -1   1   8 52552.0 2483.41   9
  -1   1   7 73225.1 2764.72   9
  -1   1   7 77149.1 2852.83   1
  -1  -1   7 75403.6 2720.51   1
  -1  -1   6 4012.45 603.384   1
  -1   1   6 3539.29 593.083   1
  -1  -1   5 167115. 3390.91   1
  -1   1   5 165926. 3593.25   1
  -1   1   4 106847. 2655.75   1
  -1  -1   4 104650. 2404.31   1
   1   1  -4 100285. 2463.26   7
  -1  -1   3 51264.1 1501.83   1
  -1   1   3 50255.5 1688.31   1
   1   1  -3 50553.4 1551.43   7
   1   1  -2 13044.6 672.160   7
   1  -1  -1 133781. 1179.81   2
   1   1  -1 104247. 1598.43   7
   1   1   0 381461. 2165.04   9
   1   1   0 362046. 2494.13   7
   1   1   1 153849. 2159.12   1
   1   1   2 310441. 3504.83   1
   1   1   3 433.042 193.640   1
  -1   1  -4 246882. 1732.66   3
   1   1   4 245341. 3995.00   1
   1  -1   4 237235. 4176.86   1
   1   1   5 140883. 3323.78   1
   1  -1   5 136846. 3437.61   1
  -1   1  -6 120271. 3503.32   7
   1   1   6 119674. 3349.20   1
   1  -1   6 116991. 3420.85   1
  -1  -1  -7 1054.58 427.352   4
   1  -1   7 756.623 311.125   1
   1  -1   7 974.020 354.803   8
   1   1   7 1003.36 382.773   1
  -1   1  -7 1628.56 475.499   7
   1  -1   8 10247.7 1160.22   1
   1   1   8 11244.4 1186.87   1
   1  -1   8 9335.29 1137.30   8
   1   1   9 204696. 5363.92   1
   1  -1   9 203790. 5473.85   1
   1  -1   9 209904. 5542.66   8
   1  -1  10 43604.7 2684.51   8
   1   1  10 44816.9 2672.75   1
   1  -1  10 42788.9 2662.49   1
   1   1  11 8074.66 1206.19   1
   1  -1  11 10080.7 1371.33   1
   1  -1  11 9490.01 1374.85   8
   1  -1  12 84397.9 4136.24   1
   1   1  12 91749.3 4273.09   1
  -1  -1 -12 92179.6 4410.09   4
   1   1  13 11328.8 1573.88   9
   1  -1  13 14333.8 1812.68   1
  -1  -1 -13 13828.0 1787.59   4
   1   1  13 11326.9 1585.60   1
   1  -1  14 31.5341 208.207   1
  -1  -1 -14 642.873 479.588   4
   1   1  14 26.4866 272.701   1
  -1  -1 -15 2000.96 784.399   4
   1  -1  15 1657.25 688.920   1
   1   1  15 1600.74 644.227   9
   1   1  15 2875.37 886.046   1
  -1  -1 -16 24082.0 2698.20   4
   1   1  16 23578.9 2588.64   1
   1   1  16 24899.2 2668.75   9
   1  -1  16 26382.2 2785.72   1
   1  -1  17 1164.40 347.286  17
   1  -1  18 13944.8 1110.68  17
   1   1  18 22043.1 1356.10  17
   1   1  19 3553.94 569.726  17
   1  -1  19 3603.86 578.427  17
   1  -1  20 10936.3 1022.23  17
   1   1  20 11600.9 1010.47  17
   1  -1  21 9953.69 970.275  17
   1   1  21 11200.9 989.997  17
   1   1  22 5740.48 705.947  17
   1  -1  22 4671.61 669.735  17
   1  -1  23 290.189 183.028  17
   1   1  23 38.4682 118.975  17
   1   1  24 18710.3 1162.07  17
   1  -1  24 20163.5 1269.84  17
   1   1  25 170.943 134.236  17
   1  -1  25 270.366 179.264  17
   1  -1  26 5101.09 565.093  17
   1   1  26 4764.94 494.918  17
   1  -1  27 371.065 165.694  17
  -1  -2  28 14119.6 779.824  17
  -1  -2  27 4570.85 504.689  17
  -1  -2  27 4448.65 456.505  18
  -1  -2  26 1354.30 294.338  18
  -1  -2  26 1032.02 248.429  10
  -1  -2  26 1443.63 333.796  17
  -1  -2  25-122.859 140.399  10
  -1  -2  25 98.9477 164.992  17
  -1  -2  24 82.4018 164.889  17
  -1  -2  24-1.44835 146.008  10
  -1  -2  23 5574.46 717.405  17
  -1  -2  23 6056.24 713.326  10
  -1  -2  22 4864.49 661.083  10
  -1  -2  22 4139.72 638.402  17
  -1  -2  21 2119.17 456.969  10
  -1  -2  21 2633.04 538.746  17
  -1  -2  20-213.069 182.973  10
  -1  -2  20 272.201 258.164  17
  -1  -2  19 43599.4 1995.62  17
  -1  -2  19 43923.0 1988.24  10
  -1  -2  18 2631.85 475.592  17
  -1  -2  18 3116.65 527.776  10
   1  -2 -17 16865.5 2278.13   4
  -1   2  16 31969.7 3057.47   1
  -1  -2  16 36053.5 3176.20   1
  -1  -2  15-1168.61 588.146   1
  -1   2  15 384.398 363.100   1
  -1  -2  15 1004.56 480.182   9
   1  -2 -15 334.455 356.420   4
  -1   2  15-566.290 488.755   9
  -1   2  14 20730.3 2274.14   1
  -1   2  14 23328.3 2438.33   9
  -1  -2  14 24828.5 2202.26   9
   1  -2 -14 23245.9 2365.93   4
  -1  -2  14 23261.8 2374.36   1
   1  -2 -13 46198.4 3180.00   4
  -1  -2  13 45139.9 3149.53   1
  -1   2  13 46613.3 3296.70   9
  -1   2  13 42600.2 3136.55   1
  -1  -2  12 62451.0 3530.26   1
  -1   2  12 63128.6 3675.50   1
   1  -2 -12 66660.5 3634.11   4
  -1   2  12 62276.9 3633.08   9
  -1   2  11 1483.02 549.815   9
  -1   2  11 1615.55 774.758   1
  -1  -2  11 1713.65 606.393   1
   1  -2 -11 2058.55 629.809   4
  -1  -2  10 2529.47 651.347   1
  -1   2  10 3317.60 750.305   9
  -1   2  10 3016.14 771.994   1
   1  -2 -10 3069.77 729.296   4
  -1   2   9 67285.8 3261.93   9
  -1  -2   9 62196.0 2991.43   1
  -1   2   9 60828.4 3107.37   1
   1  -2  -9 59844.6 2910.97   4
  -1  -2   8 238.231 268.388   1
  -1   2   8 400.961 349.241   1
   1  -2  -8-186.495 212.712   4
  -1  -2   7 14092.2 1278.06   1
   1  -2  -7 13601.2 1209.24   4
   1   2  -7 13184.5 1283.24   7
  -1   2   7 13353.0 1322.61   1
   1  -2  -6 466007. 6626.51   4
  -1  -2   6 478149. 5548.19   8
   1   2  -6 472909. 7131.13   7
  -1   2   6 461372. 7301.56   1
  -1  -2   5 2963.28 404.314   8
   1  -2  -5 2918.74 498.349   4
  -1  -2   5 3593.47 577.003   5
   1   2  -5 2888.70 548.565   7
  -1   2   5 2655.82 545.761   1
   1   2  -4 973.747 319.154   7
  -1  -2   4 686.721 204.937   8
  -1   2   4 619.190 279.241   1
  -1  -2   4 1722.38 433.378   5
   1  -2  -4 1066.73 264.789   4
  -1   2   3 125293. 3352.12   1
   1   2  -3 124120. 2997.85   7
   1   2  -2 751511. 6848.70   7
   1  -2  -2 744192. 5644.39   2
   1   2  -1 609304. 5752.06   7
   1   2   0 187004. 3118.74   7
   1   2   1 438988. 4667.82   7
  -1  -2  -1 435084. 5843.68   2
   1   2   2 325160. 4295.28   9
  -1  -2  -2 331349. 5210.11   2
   1   2   2 348114. 4896.34   1
   1  -2   2 349405. 3383.13   5
   1   2   3 284723. 4672.66   1
   1   2   3 267184. 4209.32   9
   1   2   4 82769.7 2559.41   9
   1   2   4 83270.4 2680.72   1
  -1   2  -4 84563.8 3028.55   7
   1   2   5-54.2280 199.213   1
   1   2   5-89.4915 150.165   9
  -1  -2  -5 151.696 270.339   4
  -1   2  -5-84.3764 250.465   7
   1   2   6 186566. 4453.62   9
   1   2   6 195819. 4676.88   1
  -1  -2  -6 200328. 5054.23   4
  -1   2  -6 203600. 5147.16   7
  -1   2  -7 84847.1 3485.62   7
   1   2   7 82134.2 3168.20   9
   1   2   7 87787.4 3326.11   1
  -1  -2  -7 85591.8 3473.51   4
   1  -2   8 18110.2 1658.03   8
   1   2   8 16640.1 1552.91   1
  -1   2  -8 16240.5 1603.30   7
  -1  -2  -8 16805.0 1640.50   4
   1   2   8 15792.4 1473.50   9
   1  -2   9 16912.8 1661.21   8
  -1  -2  -9 15493.5 1655.49   4
   1   2   9 16570.0 1617.75   9
  -1   2  -9 16673.9 1695.69   7
   1   2   9 13015.9 1449.51   1
  -1  -2 -10 99072.9 4375.35   4
   1  -2  10 104299. 4282.06   8
  -1   2 -10 98867.5 4389.26   7
   1   2  10 103429. 4221.31   9
   1   2  10 97636.0 4150.09   1
   1   2  11 114124. 4709.07   9
   1  -2  11 110393. 4696.90   1
   1   2  11 106053. 4524.43   1
  -1  -2 -11 111881. 4873.52   4
   1  -2  11 117492. 4738.80   8
  -1  -2 -12 15496.7 1898.76   4
   1  -2  12 18786.0 2001.48   8
   1  -2  12 16576.9 1925.13   1
   1   2  12 15383.9 1823.60   1
   1   2  12 18550.4 1995.34   9
   1  -2  13 142.938 277.952   1
   1   2  13 520.579 397.297   1
   1   2  13-145.382 261.368   9
   1  -2  13 2.27194 206.070   8
  -1  -2 -13-257.938 280.326   4
   1   2  14 11654.8 1735.09   9
   1   2  14 14309.1 1923.54   1
  -1  -2 -14 12080.1 1788.71   4
   1   2  15 544.158 415.006   9
   1   2  15-409.862 396.212   1
   1   2  16 10641.1 1805.60   1
   1   2  16 9004.76 1669.06   9
  -1  -2 -16 7772.78 1557.29   4
   1  -2  17 1612.54 389.731  17
   1  -2  17 2024.28 436.135  10
   1  -2  18 411.125 226.262  10
   1  -2  18 665.104 288.384  17
   1  -2  19 18124.4 1300.01  17
   1  -2  19 17337.7 1250.45  10
   1  -2  20 826.150 345.237  17
   1  -2  20 938.230 290.113  10
   1  -2  21 2577.43 480.565  10
   1  -2  21 3260.69 554.149  17
   1  -2  22 1582.41 417.082  17
   1  -2  22 2195.70 435.970  10
   1  -2  23 223.568 204.930  10
   1  -2  23 56.9986 161.850  17
   1  -2  24 3573.98 538.349  17
   1  -2  25-238.344 193.216  17
   1  -2  26 5910.25 584.917  17
   1  -2  27 3572.57 404.625  17
  -1  -3  27 168.524 93.9765  17
  -1  -3  27 220.150 99.3742  18
  -1  -3  26 2483.51 379.364  17
  -1  -3  26 2739.08 374.094  10
  -1  -3  26 2282.36 368.976  18
  -1  -3  25 2729.24 426.310  10
  -1  -3  25 3004.91 457.601  17
  -1  -3  24 913.382 305.754  17
  -1  -3  24 856.844 276.219  10
  -1  -3  23 186.497 174.209  17
  -1  -3  23 130.452 162.237  10
  -1  -3  22-79.2069 214.519  17
  -1  -3  22 465.761 260.175  10
  -1  -3  21 295.095 226.615  10
  -1  -3  21 144.755 172.823  17
  -1  -3  20 1872.80 429.740  17
  -1  -3  20 2006.69 449.267  10
  -1  -3  19 9463.85 952.114  10
  -1  -3  19 10251.7 964.302  17
  -1  -3  18 52144.6 2154.18  17
  -1  -3  18 49507.2 2153.52  10
  -1  -3  17 11939.0 1048.09  10
  -1  -3  17 16520.9 1184.84  17
  -1  -3  16 3700.47 582.740  10
  -1  -3  16 3301.62 523.291  17
  -1   3  15 8220.79 1568.86   1
   1  -3 -15 7145.49 1428.62   4
  -1   3  14 5202.39 1202.76   1
   1  -3 -14 7144.69 1357.19   4
   1  -3 -13 9104.49 1455.57   4
  -1   3  13 7628.75 1401.42   1
  -1   3  12 16193.2 1984.20   1
   1  -3 -12 15816.3 1834.19   4
  -1   3  11 5352.65 1121.88   1
   1  -3 -11 5252.97 1023.93   4
  -1   3  10 5094.60 1007.36   1
   1  -3 -10 6565.21 1088.14   4
  -1  -3  10 7842.11 1216.92   5
  -1   3   9 2030.07 722.337   1
   1   3  -9 1772.34 549.235   7
  -1  -3   9 3698.19 789.636   5
   1  -3  -9 2437.46 631.697   4
  -1   3   8 4847.61 920.782   1
   1   3  -8 4739.38 921.459   7
  -1  -3   8 5887.87 962.000   5
   1  -3  -8 4100.29 779.545   4
   1   3  -7-21.1521 222.239   7
  -1  -3   7 486.671 390.640   5
   1  -3  -7 155.836 239.758   4
  -1   3   7 90.9905 223.708   1
  -1  -3   6 143931. 4262.75   5
  -1   3   6 136545. 4564.50   1
   1   3  -6 148214. 4527.87   7
   1  -3  -5 5263.48 695.156   2
  -1   3   5 5170.37 897.814   1
  -1  -3   5 5112.09 793.138   5
   1   3  -5 5547.28 845.584   7
  -1  -3   4 71467.3 2815.80   5
   1   3  -4 67688.1 2803.47   7
  -1   3   4 67368.3 3020.97   1
   1  -3  -4 69602.4 2415.45   2
   1   3  -3 45076.3 2215.49   7
  -1   3   3 43193.9 2305.79   7
  -1  -3   3 44158.5 2150.19   5
   1  -3  -3 44955.3 1867.82   2
  -1  -3   2 275007. 5263.34   5
  -1   3   2 283715. 5850.30   7
   1   3  -2 280759. 5244.07   7
   1   3  -1 110626. 3184.40   7
  -1   3   1 113722. 3698.72   7
  -1   3   0 117224. 3818.77   7
   1   3   0 123779. 3311.84   7
   1   3   1 18880.3 1294.21   7
  -1   3  -1 17818.7 1508.06   7
  -1  -3  -2 51821.9 2463.00   2
   1   3   2 44551.0 1993.71   7
   1   3   2 47824.2 2264.95   1
  -1   3  -2 50940.1 2554.86   7
   1  -3   3 104585. 2458.40   5
   1   3   3 101791. 3052.51   7
  -1  -3  -3 94122.2 3380.40   2
  -1   3  -3 98640.1 3676.44   7
   1   3   3 102975. 3397.61   1
  -1   3  -4 59480.8 2957.72   7
   1   3   4 59401.8 2675.41   1
  -1  -3  -4 54553.3 2643.10   2
  -1  -3  -5 172346. 4773.55   2
   1   3   5 175791. 4784.26   1
  -1   3  -5 184334. 5411.58   7
  -1  -3  -6 1559.77 513.208   2
  -1   3  -6 1363.54 507.991   7
   1   3   6 792.053 343.594   1
   1  -3   6 1316.07 368.451   5
  -1  -3  -7 68443.8 3200.17   2
  -1   3  -7 67877.6 3506.06   7
   1   3   7 75170.4 3408.85   1
   1   3   8 68600.5 3354.50   9
   1   3   8 62926.4 3276.65   1
  -1   3  -8 66118.8 3575.76   7
   1   3   9 5377.88 1016.44   1
   1   3   9 2646.82 691.258   9
  -1   3  -9 5297.77 1078.68   7
   1  -3   9 5935.88 1043.06   8
   1   3  10 8000.11 1275.56   9
   1  -3  10 11191.3 1518.28   8
  -1  -3 -10 10256.3 1522.32   4
  -1   3 -10 9908.19 1514.17   7
   1   3  10 9912.33 1434.29   1
  -1   3 -11 24410.2 2458.06   7
   1   3  11 27004.2 2429.93   9
   1   3  11 23638.5 2316.72   1
   1  -3  11 27170.1 2384.51   8
  -1  -3 -11 23159.8 2335.00   4
   1   3  12 78957.8 4347.72   9
   1  -3  12 81939.4 4292.19   8
   1   3  12 68899.6 4088.16   1
  -1  -3 -12 78657.2 4497.57   4
   1   3  13 8816.08 1504.78   9
   1   3  13 7495.97 1405.48   1
   1  -3  13 8825.37 1474.28   8
  -1  -3 -13 7050.75 1399.24   4
   1   3  14 20738.0 2412.34   1
   1   3  14 19956.0 2378.61   9
  -1  -3 -14 13206.5 1986.91   4
   1  -3  15 10247.1 949.483  10
   1  -3  16 5334.50 705.295  10
   1  -3  16 5624.07 691.173  17
   1  -3  17 154.940 211.157  17
   1  -3  17 196.473 160.814  10
   1  -3  18 29740.7 1676.56  10
   1  -3  18 29057.1 1619.52  17
   1  -3  19 1683.61 419.600  10
   1  -3  19 1010.38 325.408  17
   1  -3  20 1030.96 346.980  17
   1  -3  20 544.096 290.985  10
   1  -3  21 10321.2 954.664  17
   1  -3  21 11298.3 994.551  10
   1  -3  22 79.9673 125.632  10
   1  -3  22 268.799 236.153  17
   1  -3  23 745.169 247.397  10
   1  -3  23 492.980 226.513  17
   1  -3  24 10566.7 799.452  10
   1  -3  24 13006.7 947.734  17
   1  -3  25 370.314 131.871  10
   1  -3  25 240.880 137.667  17
   1  -3  26 408.656 156.663  17
  -1  -4  26-70.8131 89.7866  18
  -1  -4  26-195.310 109.749  10
  -1  -4  25 1843.17 314.659  10
  -1  -4  25 1967.86 350.603  18
  -1  -4  25 1804.44 303.511  17
  -1  -4  24 8346.70 695.818  17
  -1  -4  24 8118.62 727.084  10
  -1  -4  23 1802.97 356.301  17
  -1  -4  23 1483.72 338.109  10
  -1  -4  22 12027.4 956.977  17
  -1  -4  22 12092.6 995.777  10
  -1  -4  21 9153.67 899.916  10
  -1  -4  21 9827.80 898.090  17
  -1  -4  20 947.651 297.343  17
  -1  -4  20 590.740 281.171  10
  -1  -4  19 5348.53 687.779  17
  -1  -4  19 4676.55 691.572  10
  -1  -4  18 20302.5 1307.15  17
  -1  -4  18 21993.2 1462.30  10
  -1  -4  17 5502.15 741.398  10
  -1  -4  16 33508.7 1782.72  10
  -1  -4  15 4266.45 645.237  10
  -1  -4  14 1132.68 354.990  10
  -1   4  13 9763.13 1729.32   1
  -1  -4  12 15385.7 1890.29   5
  -1   4  12 7864.07 1455.35   1
  -1  -4  11 33573.1 2708.55   5
  -1   4  11 23231.6 2481.20   1
  -1   4  10 1295.25 577.859   1
  -1  -4  10 316.695 280.689   5
   1   4  -9 12053.7 1643.37   7
  -1   4   9 9303.56 1455.12   1
  -1  -4   9 13122.7 1579.67   5
   1   4  -8 19319.8 2023.12   7
  -1  -4   8 23704.9 2043.79   5
  -1   4   8 19961.5 2093.84   1
   1   4  -7 69804.4 3680.60   7
  -1  -4   7 75006.7 3508.65   5
  -1   4   7 64153.7 3656.52   1
   1   4  -6 741.936 329.461   7
  -1   4   6 1156.95 492.884   7
  -1   4   6 1878.64 629.297   1
  -1  -4   6 911.325 361.522   5
  -1   4   5 22036.4 1982.25   7
   1   4  -5 24441.0 2026.78   7
  -1  -4   5 25396.8 1924.39   5
  -1   4   5 19811.3 1943.23   1
  -1   4   4 97585.0 4098.24   7
  -1  -4   4 97703.9 3681.74   5
  -1   4   4 86798.2 3995.72   1
   1   4  -4 98903.9 3983.29   7
  -1   4   3 17967.5 1784.15   1
  -1   4   3 20937.9 1896.56   7
   1   4  -3 20127.9 1757.69   7
  -1   4   2 47668.4 2842.21   7
   1   4  -2 51486.3 2700.10   7
   1   4  -1 5155.15 846.737   7
  -1   4   1 4914.22 959.522   7
  -1   4   0 8292.28 1192.03   7
   1   4   0 6304.43 916.767   7
   1   4   1 6770.37 947.726   7
  -1   4  -1 9253.73 1279.37   7
  -1   4  -2-576.571 370.900   7
   1   4   2 246.298 273.307   1
   1   4   2 151.330 245.481   7
   1   4   3 5421.71 956.142   1
  -1   4  -3 5524.23 1011.39   7
   1   4   3 5847.51 895.516   7
  -1  -4  -4 31334.2 2301.26   2
   1   4   4 31275.3 2076.11   7
  -1   4  -4 33497.7 2531.97   7
   1   4   4 30661.0 2250.26   1
   1   4   5 2256.21 578.294   7
   1   4   5 1796.87 526.870   1
  -1  -4  -5 966.884 446.091   2
   1   4   6 522.172 339.834   1
  -1   4  -6 185.317 289.605   7
  -1  -4  -6 47.9903 167.849   2
  -1  -4  -7 1589.49 573.392   2
  -1   4  -7 2450.92 777.610   7
   1   4   7 1279.12 489.755   1
  -1  -4  -8 7632.48 1288.59   2
  -1   4  -8 7686.53 1358.49   7
   1   4   8 6726.20 1218.56   1
  -1  -4  -9 17709.5 1986.13   2
   1   4   9 15667.5 1896.48   1
  -1   4  -9 16172.7 2049.74   7
  -1   4 -10 17730.8 2204.14   7
   1   4  10 18943.5 2154.09   1
  -1  -4 -10 12885.5 1735.49   2
   1   4  11 18817.3 2216.45   1
  -1  -4 -11 14642.1 1884.02   2
  -1   4 -11 14862.7 2079.48   7
  -1  -4 -12 12390.2 1806.99   2
   1   4  12 14633.2 2040.23   1
  -1  -4 -13 7877.62 1442.76   2
   1  -4  13 10305.8 965.162  10
   1   4  13 9589.03 1684.13   1
   1  -4  14 17188.9 1273.12  10
   1  -4  15 6052.23 721.781  17
   1  -4  15 4784.42 682.355  10
   1  -4  16 22184.7 1472.16  10
   1  -4  16 23417.6 1427.93  17
   1  -4  17 862.002 297.807  10
   1  -4  17 1249.48 338.517  17
   1  -4  18 9393.70 910.540  17
   1  -4  18 8475.03 916.090  10
   1  -4  19 1126.21 383.990  10
   1  -4  19 1022.14 294.720  17
   1  -4  20 1774.88 399.607  17
   1  -4  20 1813.99 434.978  10
   1  -4  21 2733.86 496.323  10
   1  -4  21 2778.71 490.966  17
   1  -4  22 7715.24 760.681  10
   1  -4  22 7965.14 756.717  17
   1  -4  23 178.941 163.940  10
   1  -4  23 354.768 195.753  17
   1  -4  24 3852.48 467.480  10
   1  -4  24 3749.62 453.300  17
   1  -4  25 1569.00 264.244  10
   1  -4  25 1502.89 256.289  17
  -1  -5  25 1178.68 227.816  18
  -1  -5  25 971.026 205.500  10
  -1  -5  24 1022.91 244.389  10
  -1  -5  24 1040.49 240.566  18
  -1  -5  23 1956.89 356.752  10
  -1  -5  23 2714.21 427.115  18
  -1  -5  22 2423.39 433.444  10
  -1  -5  21 471.456 230.120  10
  -1  -5  20 2299.43 465.124  10
  -1  -5  19 14445.6 1138.33  10
  -1  -5  18 6434.04 789.347  10
  -1  -5  17 2961.00 554.430  10
  -1  -5  16 871.754 337.617  10
   1  -5 -15-2.62930 141.774  11
  -1  -5  15 83.4927 168.277  10
   1  -5 -14 31299.4 1660.77  11
  -1  -5  14 29591.5 1662.27  10
  -1  -5  13 946.419 282.186  10
   1  -5 -13 1343.17 383.791  11
  -1  -5  12 8253.84 860.185  10
   1  -5 -12 8283.87 864.652  11
   1  -5 -11 37153.4 1783.45  11
  -1   5  11 34929.3 3141.53   7
  -1   5  10 7070.59 1410.49   7
  -1   5  10 8384.09 1590.75   1
   1   5  -9 1253.98 604.801   7
  -1   5   9 585.679 412.131   1
  -1   5   9 1402.38 609.476   7
  -1   5   8 9848.73 1551.16   7
  -1   5   8 9851.86 1617.32   1
   1   5  -7 7267.94 1323.51   7
  -1   5   7 4389.89 1055.30   1
  -1   5   7 7084.29 1305.68   7
   1   5  -6 307.331 313.360   7
  -1   5   6 606.170 441.019   7
  -1   5   6-364.405 312.416   1
  -1   5   5 1116.83 544.761   1
   1   5  -5 1504.32 586.922   7
  -1   5   5 1208.62 530.530   7
   1   5  -4 632.208 413.462   7
  -1   5   4 724.579 450.808   7
  -1   5   4 1178.96 586.596   1
   1   5  -3 7599.88 1256.73   7
  -1   5   3 9728.53 1508.97   7
  -1   5   3 6900.96 1264.88   1
  -1   5   2 113230. 5084.22   7
  -1   5   1 2792.87 832.957   7
  -1   5   0 27087.6 2448.92   7
   1   5   1 6953.02 1208.40   1
  -1   5  -1 6069.23 1210.88   7
  -1   5  -2 145747. 5803.42   7
   1   5   2 144439. 5512.82   1
   1   5   3 564.136 386.419   1
  -1   5  -3 386.560 374.175   7
  -1   5  -4 1386.62 596.101   7
   1   5   4 1247.20 530.113   1
   1   5   5 838.219 582.555   1
  -1   5  -5-411.847 409.463   7
   1   5   6 1265.59 540.088   1
  -1   5  -6 787.068 514.077   7
  -1   5  -7 3835.32 1098.96   7
   1   5   7 7059.98 1316.90   1
   1   5   8 31688.3 2879.40   1
  -1  -5  -8 36684.8 3060.63   2
   1   5   9 21020.9 2405.79   1
  -1  -5  -9 20433.1 2322.16   2
  -1   5  -9 14526.3 2132.58   7
  -1  -5 -10 12823.9 1876.34   2
   1   5  10 11618.0 1813.16   1
   1  -5  10 16927.2 1217.55  10
   1  -5  11 18759.8 1307.61  10
   1  -5  12 7468.30 838.029  10
   1  -5  13 8079.03 879.159  10
   1  -5  14 33596.0 1816.01  10
   1  -5  15 4122.40 647.414  10
   1  -5  16 4298.58 659.768  10
   1  -5  17 6017.64 770.037  10
  -1  -5 -18 14823.6 1127.05  19
   1  -5  18 13609.3 1137.06  10
   1  -5  19 3444.67 570.272  10
   1  -5  20 7841.25 813.383  10
   1  -5  21 487.178 236.223  10
   1  -5  22 4115.68 512.272  10
   1  -5  23 451.887 182.173  10
   1  -5  24 5184.19 458.200  10
  -1  -6  23 0.78015 97.8521  10
  -1  -6  23-53.8342 97.5456  18
  -1  -6  22 64.1402 123.362  10
  -1  -6  22-6.94167 102.447  18
   1  -6 -21 383.602 203.337  19
  -1  -6  21 214.737 154.027  10
  -1  -6  21-32.5469 133.613  18
  -1  -6  20 205.955 181.579  10
  -1  -6  20 39.3546 143.739  18
  -1  -6  19 1389.69 359.761  10
  -1  -6  18 1249.57 354.815  10
  -1  -6  17 267.687 199.476  10
   1  -6 -16 4966.85 641.111  11
  -1  -6  16 4600.60 657.184  10
  -1  -6  15 7900.07 851.717  10
   1  -6 -15 7679.43 818.402  11
  -1  -6  14 628.653 305.900  10
   1  -6 -14 515.264 233.470  11
  -1  -6  13 10.7671 195.234  10
   1  -6 -13 204.338 206.579  11
  -1  -6  12 89605.2 2839.49  10
   1  -6 -12 87881.1 2848.53  11
   1  -6 -11 11392.5 1029.31  11
   1  -6 -10 67.7061 151.876  11
   1  -6  -9 271.661 200.665  11
   1  -6  -8 108467. 3142.08  11
   1  -6  -7 6047.38 752.591  11
   1  -6  -6 8836.38 885.592  11
  -1  -6   6 8080.11 838.502  11
  -1  -6   5 2890.86 511.637  11
  -1   6   5 2567.11 863.186   7
   1  -6  -5 2505.91 477.630  11
  -1   6   4 1120.40 560.059   7
  -1   6   3-93.3328 162.089   7
  -1   6   3 1895.65 757.789   1
  -1   6   2 2763.97 892.253   7
  -1   6   2 1136.37 579.347   1
   1   6  -1 6125.59 1269.39   1
  -1   6   1 8303.47 1505.72   7
  -1   6   1 5994.00 1311.25   1
   1   6   0 41471.9 3335.19   1
  -1   6   0 47324.9 3640.64   7
   1   6   1 19202.3 2268.30   1
  -1   6  -1 22578.8 2568.23   7
  -1   6  -2 1159.47 585.003   7
   1   6   2 557.436 337.037   1
  -1   6  -3 9452.48 1688.97   7
  -1  -6  -4 28100.1 1549.64  11
  -1   6  -4 26963.1 2888.46   7
  -1  -6  -5 2398.02 470.137  11
   1  -6   6 13.1074 128.617  11
  -1  -6  -6-432.872 232.921  11
  -1  -6  -7 2777.22 495.557  11
   1  -6   7 2850.29 487.373  11
  -1  -6  -8 19321.0 1295.66  11
   1  -6   8 17888.2 1261.75  10
  -1  -6  -9 5881.87 719.548  11
   1  -6   9 6333.65 775.093  10
  -1  -6 -10 18592.3 1267.06  11
   1  -6  10 19991.5 1371.78  10
   1  -6  11 1663.36 436.794  10
   1  -6  12 2032.94 463.046  10
   1  -6  13 3894.63 633.260  10
   1  -6  14 12481.2 1083.48  10
   1  -6  15 7442.49 832.881  10
  -1  -6 -15 6271.97 782.579  19
   1  -6  16 94.2335 180.155  10
  -1  -6 -16 160.020 142.407  19
   1  -6  17 1067.17 332.947  10
  -1  -6 -17 784.887 302.554  19
  -1  -6 -18 20497.1 1242.73  19
   1  -6  18 20680.3 1281.96  10
   1  -6  19 564.036 222.090  10
  -1  -6 -19 628.331 232.653  19
   1  -6  20 941.313 254.969  10
   1  -6  21 46.6166 117.975  10
   1  -6  22 5143.80 477.678  10
   1  -7 -20 12180.5 755.113  19
  -1  -7  20 10172.9 632.753  10
   1  -7 -19 771.470 231.880  19
  -1  -7  19 1020.74 234.434  10
  -1  -7  18 2632.93 387.013  10
   1  -7 -18 2573.82 428.853  19
  -1  -7  17 8471.26 724.504  10
   1  -7 -16 34.1218 107.741  11
  -1  -7  16-54.8389 109.628  10
   1  -7 -15 5007.58 613.857  11
  -1  -7  15 5143.22 609.353  10
   1  -7 -14 5152.23 647.493  11
   1  -7 -13 13155.4 1059.77  11
   1  -7 -12 4004.58 606.471  11
   1  -7 -11 560.916 245.242  11
   1  -7 -10 1764.98 414.419  11
   1  -7  -9 1814.49 426.183  11
   1  -7  -8 402.577 214.698  11
   1  -7  -7 4873.14 691.642  11
   1  -7  -6 3317.57 585.042  11
   1  -7  -5 11575.4 1061.44  11
  -1  -7   4 435.117 236.531  11
   1  -7  -4 154.333 169.799  11
   1  -7  -3 2119.69 464.543  11
  -1  -7   3 2221.14 483.551  11
  -1  -7   2 4174.40 643.619  11
   1  -7  -2 4134.81 637.515  11
   1  -7  -1 593.581 262.137  11
  -1  -7   1 271.038 185.597  11
  -1  -7   0 6619.82 809.574  11
   1  -7   0 7367.95 834.958  11
   1  -7   1 2534.18 497.497  11
  -1  -7  -1 3622.64 591.077  19
  -1  -7  -1 3427.16 583.121  11
   1  -7   2 4661.81 668.424  11
  -1  -7  -2 5263.12 722.172  19
  -1  -7  -2 4675.70 697.703  11
  -1  -7  -3-83.1270 137.034  19
   1  -7   3 9.10839 164.306  11
  -1  -7  -3-178.442 178.585  11
  -1  -7  -4-157.458 185.603  11
  -1  -7  -4 192.411 183.428  19
   1  -7   4-433.717 227.739  11
  -1  -7  -5-76.9770 169.120  11
   1  -7   5 102.779 155.364  11
  -1  -7  -6 1846.13 442.067  11
  -1  -7  -6 892.917 315.533  19
  -1  -7  -7 1076.83 334.637  19
  -1  -7  -7 754.914 299.281  11
  -1  -7  -8 138.844 181.026  11
  -1  -7  -8 181.566 181.904  19
  -1  -7  -9 2723.95 499.915  11
  -1  -7  -9 3149.40 585.470  19
  -1  -7 -10 20288.4 1434.10  19
  -1  -7 -10 22576.1 1397.76  11
   1  -7  11 5002.84 662.730  10
  -1  -7 -11 3669.35 563.892  11
  -1  -7 -11 4980.19 708.049  19
   1  -7  12 4411.28 620.371  10
  -1  -7 -12 4831.44 695.118  19
   1  -7  13 939.200 285.806  10
  -1  -7 -13 868.698 321.792  19
  -1  -7 -14 2277.64 460.386  19
   1  -7  14 1546.57 363.259  10
  -1  -7 -15 8291.96 828.840  19
   1  -7  15 8800.08 808.300  10
   1  -7  16 257.928 181.075  10
  -1  -7 -16 349.543 233.331  19
   1  -7  17 2333.89 385.122  10
  -1  -7 -17 2834.87 444.474  19
  -1  -7 -18-21.2038 113.610  19
   1  -7  18 11.1016 103.930  10
  -1  -7 -19 81.6252 106.178  19
   1  -7  19-0.89612 106.593  10
   1  -8 -17-85.9512 102.620  19
   1  -8 -16 3978.43 482.215  19
   1  -8 -15 2492.38 421.264  19
   1  -8 -15 2405.54 345.678  11
   1  -8 -14 30.8404 99.1790  11
   1  -8 -14 350.002 289.851  19
   1  -8 -13-51.7895 135.784  11
   1  -8 -13 82.4524 147.282  19
   1  -8 -12 706.422 274.601  19
   1  -8 -12 906.121 267.730  11
   1  -8 -11 8.16647 124.617  11
   1  -8 -11-66.9525 162.680  19
   1  -8 -10 9534.37 873.716  11
   1  -8 -10 9146.17 892.246  19
   1  -8  -9 4489.80 638.866  19
   1  -8  -9 4369.38 619.963  11
   1  -8  -8 311.867 207.655  19
   1  -8  -8 782.795 290.168  11
   1  -8  -7 1898.03 425.045  11
   1  -8  -7 2033.30 433.734  19
   1  -8  -6 4576.90 645.502  19
   1  -8  -6 4241.57 650.406  11
   1  -8  -5 2938.24 509.623  19
   1  -8  -5 2700.58 518.606  11
   1  -8  -4-61.6102 153.365  11
  -1  -8   4 126.262 126.605  14
  -1  -8   3 260.911 210.503  14
   1  -8  -3 390.711 254.418  11
   1  -8  -2 51.1054 167.711  11
  -1  -8   1 355.405 252.956  11
   1  -8  -1 561.502 270.775  11
   1  -8   0 7729.96 852.335  11
  -1  -8   0 7199.64 828.078  11
  -1  -8  -1 3674.10 600.556  11
   1  -8   1 4303.22 624.605  11
  -1  -8  -2 42.5284 122.336  19
  -1  -8  -2 100.073 203.170  11
   1  -8   2-18.6740 155.939  11
  -1  -8  -3 2440.35 488.749  11
  -1  -8  -3 2247.85 469.449  19
   1  -8   3 1779.77 406.107  11
  -1  -8  -4 8727.93 892.453  11
  -1  -8  -4 9132.67 925.582  19
  -1  -8  -5 2612.24 496.766  11
  -1  -8  -5 2678.82 526.489  19
  -1  -8  -6 2118.58 436.349  11
  -1  -8  -6 1911.24 435.815  19
  -1  -8  -7 385.402 242.232  11
  -1  -8  -7 464.584 294.389  19
  -1  -8  -8 926.124 288.702  11
  -1  -8  -8 652.610 264.526  19
  -1  -8  -9 969.069 307.093  19
  -1  -8  -9 993.306 293.738  11
  -1  -8 -10-718.730 275.868  19
  -1  -8 -10 401.893 185.390  11
  -1  -8 -11 2468.81 403.944  11
  -1  -8 -11 1708.15 383.537  19
  -1  -8 -12-37.8473 126.349  19
  -1  -8 -13 5551.11 632.215  19
  -1  -8 -14 2475.34 408.037  19
  -1  -8 -15 91.8878 120.016  19
  -1  -8 -16 723.692 191.988  19
   1  -9 -12 335.131 125.312  19
   1  -9 -12 637.417 166.965  11
   1  -9 -11 169.074 127.990  11
   1  -9 -11 421.329 155.683  19
   1  -9 -10 6212.34 586.585  19
   1  -9 -10 5935.54 564.624  11
   1  -9  -9 25.2981 98.3978  19
   1  -9  -9-108.209 120.579  11
   1  -9  -8 403.002 168.070  19
   1  -9  -8 338.931 210.148  11
   1  -9  -7 694.576 211.310  19
   1  -9  -7 1051.81 282.876  11
   1  -9  -6 742.842 260.767  11
   1  -9  -5 626.083 245.105  11
   1  -9  -4 113.044 130.338  11
  -1  -9   3 2271.59 398.809  14
   1  -9  -3 1540.43 348.531  11
  -1  -9   2 230.251 147.185  14
   1  -9  -2-81.5756 179.682  11
   1  -9  -1-80.8619 132.142  11
  -1  -9   1-391.770 205.397  14
  -1  -9   0 2664.14 461.807  14
  -1  -9  -1 4126.86 579.484  14
  -1  -9  -2 4493.87 606.929  14
  -1  -9  -3 5157.91 645.044  14
  -1  -9  -4 550.004 218.846  19
  -1  -9  -5-76.2030 94.8952  19
  -1  -9  -6 3057.98 445.921  19
  -1  -9  -7 292.689 199.437  19
  -1  -9  -8 48.9076 110.921  19
  -1  -9  -9-94.2125 177.397  14
  -1  -9  -9-49.8657 113.590  19
  -1  -9 -10 6.62878 124.665  14
  -1  -9 -10 362.177 168.651  19
  -1  -9 -11-83.2230 126.830  14
  -1  -9 -11 53.8012 84.7319  19
  -1  -9 -12 13.8011 94.5470  19
  -2   0  28 14492.2 847.758  17
  -2   0  27 34.3416 157.129  17
  -2   0  26 25.3719 157.906  17
  -2   0  25-185.227 233.424  17
  -2   0  24 5244.35 671.002  17
  -2   0  23 67.6450 196.593  17
  -2   0  22 4852.49 677.332  17
  -2   0  21 136.024 186.138  17
  -2   0  20 132420. 3498.88  17
  -2   0  20 182058. 3779.04  10
  -2   0  19-259.664 176.739  10
  -2   0  19-351.229 187.691  17
  -2   0  18 7021.37 1459.79   9
  -2   0  17 223.901 392.223   1
  -2   0  17-467.758 443.121   9
  -2   0  16 344.702 356.416   1
  -2   0  16 1663.46 699.352   9
  -2   0  15-31.1966 256.670   1
  -2   0  15-529.529 418.186   9
  -2   0  14 54672.7 3402.81   9
  -2   0  14 49057.7 3295.92   1
  -2   0  13 286.974 418.681   1
  -2   0  13 412.555 356.917   9
  -2   0  12 99224.3 4130.01   9
  -2   0  12 91758.3 4045.71   1
  -2   0  11-11.4312 175.286   3
  -2   0  11-119.163 271.817   9
  -2   0  11-62.7233 353.058   1
  -2   0  10 18965.8 1628.39   9
  -2   0  10 19412.2 1662.28   1
  -2   0   9-124.785 273.994   1
  -2   0   9 68.3955 183.912   9
  -2   0   8 1237.88 393.938   1
  -2   0   8 686.596 256.024   9
  -2   0   7 0.58758 104.856   6
  -2   0   7 83.0065 173.801   9
  -2   0   7-160.543 218.629   1
  -2   0   6 112234. 2578.68   6
  -2   0   6 105866. 2864.31   1
  -2   0   5 155.118 124.498   6
  -2   0   5-9.38299 144.292   1
  -2   0   4 343208. 4121.44   1
  -2   0   4 344932. 4585.28   6
  -2   0   3 120.683 118.413   1
  -2   0   3 348.076 168.015   6
  -2   0   2 83206.7 2028.51   5
  -2   0   2 85946.4 1475.50   1
  -2   0   1 152.618 69.9058   1
  -2   0   1 179.943 143.846   5
  -2   0   0 269193. 2834.99   7
  -2   0   0 272875. 3221.51   2
  -2   0  -1 36.0115 91.0517   2
  -2   0  -1 99.3235 148.265   3
  -2   0  -2 518619. 5488.51   4
  -2   0  -2 532842. 5866.47   6
   2   0   2 531360. 4611.40   1
  -2   0  -3 420.972 237.179   4
   2   0   3 60.7238 118.480   1
  -2   0  -3 68.8621 129.166   6
  -2   0  -3 26.6218 123.676   7
  -2   0  -4 26741.4 1329.56   6
   2   0   4 25875.6 1319.38   1
  -2   0  -4 25816.1 1304.75   7
  -2   0  -5 281.080 216.006   4
   2   0   5-41.3948 209.332   8
  -2   0  -5-35.2052 142.812   6
   2   0   5 117.303 192.868   1
  -2   0  -6 309732. 4555.27   6
   2   0   6 317716. 5549.16   1
   2   0   6 317206. 6187.28   8
   2   0   7 81.8146 242.326   8
  -2   0  -7 541.509 202.525   6
   2   0   7 403.649 272.477   1
   2   0   8 541.357 346.677   1
   2   0   8 494.742 282.202   8
   2   0   9 75.8582 180.630   1
   2   0   9 288.060 357.818   8
   2   0  10 474618. 9233.19   8
   2   0  10 486621. 8988.49   1
   2   0  11 114.876 250.917   8
   2   0  11 443.200 328.303   1
   2   0  12 15479.6 1792.54   1
  -2   0 -13-112.327 265.157   4
   2   0  13 272.317 296.266   1
   2   0  14 6339.20 1282.08   1
  -2   0 -14 8213.35 1486.27   4
   2   0  15-54.3218 222.693   1
  -2   0 -15-556.384 466.348   4
   2   0  16 88214.2 5075.62   1
  -2   0 -16 92547.6 5341.21   4
  -2   0 -17 360.704 248.744  13
   2   0  18 8420.03 869.422  17
   2   0  19 18.5693 207.193  17
   2   0  20 15290.7 1173.55  17
   2   0  21-8.72807 139.613  17
   2   0  22 38752.8 1811.33  17
   2   0  23 7.85044 154.331  17
   2   0  24 17267.4 1118.05  17
   2   0  25-30.5791 158.682  17
   2   0  26 5441.89 524.416  17
  -2  -1  29 10151.1 624.131  17
  -2  -1  28 961.466 239.736  17
  -2   1  28 1005.33 213.235  17
  -2  -1  27 1419.95 298.459  17
  -2   1  27 1401.63 282.966  17
  -2  -1  26 9539.70 824.746  17
  -2   1  26 8188.79 727.517  17
  -2  -1  25 910.196 326.602  17
  -2   1  25 1099.65 290.468  17
  -2   1  24 5001.08 637.329  17
  -2  -1  24 5390.63 644.691  10
  -2  -1  24 6286.00 712.944  18
  -2  -1  24 4457.85 625.510  17
  -2   1  23 4810.44 639.304  17
  -2  -1  23 4080.33 620.058  17
  -2  -1  23 4473.90 608.101  10
  -2   1  22 6061.61 737.069  17
  -2  -1  22 7007.30 773.539  10
  -2  -1  22 6199.46 769.283  17
  -2  -1  21 448.740 226.675  10
  -2   1  21 260.414 161.333  17
  -2  -1  21 110.163 166.274  17
  -2  -1  20 11011.0 970.309  10
  -2   1  20 9592.07 917.053  17
  -2  -1  19 25564.3 1473.57  10
  -2   1  19 23570.1 1423.64  17
  -2  -1  18 18826.9 1266.90  17
  -2  -1  17 32179.0 3051.95   1
  -2   1  17 35226.5 3235.09   1
  -2  -1  17 35409.2 3061.51   9
  -2  -1  16 25530.3 2597.02   1
  -2  -1  16 27259.8 2572.65   9
  -2   1  16 23559.4 2554.60   1
  -2   1  15 9593.50 1574.55   1
  -2  -1  15 11327.6 1587.11   9
  -2  -1  15 8159.70 1423.22   1
  -2  -1  14 15585.1 1863.46   1
  -2   1  14 15944.2 1964.42   9
  -2  -1  14 14917.0 1725.39   9
  -2   1  14 15228.3 1863.23   1
  -2  -1  13 20649.7 1931.44   9
  -2   1  13 19968.9 2062.87   9
  -2  -1  13 22181.1 2097.92   1
  -2   1  13 20196.7 2062.29   1
  -2   1  12 818.022 428.844   9
  -2  -1  12 870.185 412.066   9
  -2  -1  12 188.052 272.858   1
  -2   1  12 11.2071 246.794   1
  -2  -1  11 48780.6 2809.96   1
  -2  -1  11 48473.0 2608.52   9
  -2   1  11 53382.0 3067.18   9
  -2   1  11 50739.0 2951.83   1
  -2  -1  10 241922. 5453.22   9
  -2  -1  10 248491. 5928.82   1
  -2   1  10 246326. 6179.14   1
  -2  -1   9 11145.9 1184.21   1
  -2  -1   9 12209.4 1137.88   9
  -2   1   9 12225.3 881.648   6
  -2   1   9 11660.0 1261.14   1
  -2  -1   9 14003.5 1141.74   3
  -2  -1   8 124915. 3668.30   1
  -2   1   8 119245. 3818.99   1
  -2  -1   8 127602. 3373.06   9
  -2   1   7 47961.2 2260.01   1
  -2  -1   7 45307.2 2039.53   1
  -2  -1   6 29160.9 1505.68   1
  -2  -1   6 31054.8 1360.97   9
  -2   1   6 31128.2 1708.51   1
  -2  -1   5 14959.3 969.834   1
  -2   1   5 14509.9 1096.97   1
  -2   1   4 383633. 5252.33   1
  -2  -1   4 391446. 4302.42   1
  -2  -1   3 243808. 2878.94   1
  -2   1   3 241711. 3935.69   1
  -2   1   2 125390. 1874.81   5
  -2   1   1 416242. 2782.36   5
  -2   1   1 424241. 5193.54   7
   2   1   0 100732. 1198.87   1
  -2   1   0 100940. 2533.49   7
  -2   1  -1 316159. 4651.23   7
  -2   1  -1 321558. 2634.76   4
   2   1   2 272271. 3924.43   8
   2   1   2 269317. 3208.24   1
  -2   1  -3 75469.1 1928.11   3
   2   1   3 76019.4 1986.87   1
   2   1   3 75207.8 2278.89   8
   2   1   4 50377.1 1815.02   1
  -2   1  -4 49833.9 1455.90   3
  -2  -1  -4 50640.2 2260.89   4
   2   1   4 49275.9 2009.33   8
  -2   1  -4 53046.2 2232.06   7
  -2  -1  -5 82.9912 199.770   4
   2  -1   5 237.565 203.566   1
  -2   1  -5-139.208 216.299   7
   2   1   5 167.009 254.461   8
   2   1   5-378.129 211.906   1
   2   1   6 85643.5 3084.21   8
  -2  -1  -6 83887.0 3247.28   4
   2   1   6 84020.2 2824.32   1
  -2   1  -6 89993.5 3215.87   7
   2  -1   6 85955.0 3060.74   1
   2   1   7 1042.31 371.701   1
  -2   1  -7 529.040 393.109   7
   2   1   7 627.618 329.358   8
   2  -1   7 166.647 189.426   1
  -2  -1  -7 1384.02 478.442   4
   2  -1   8 23928.4 1977.91   8
   2   1   8 21169.5 1658.95   1
  -2  -1  -8 20584.1 1803.83   4
  -2   1  -8 21954.7 1791.51   7
   2  -1   8 22339.3 1779.24   1
   2  -1   9 6921.50 1073.80   1
   2  -1   9 6267.94 1070.71   8
   2   1   9 5603.05 899.098   1
  -2  -1  -9 6469.70 1080.41   4
  -2  -1 -10 3512.17 795.909   4
   2  -1  10 4721.61 987.015   8
   2   1  10 3475.32 779.298   1
   2  -1  10 3837.75 851.838   1
   2  -1  11 1058.38 538.681   8
  -2  -1 -11 292.753 340.606   4
   2  -1  11 2082.87 652.522   1
   2   1  11 1606.99 641.036   1
  -2  -1 -12 54231.2 3560.16   4
   2   1  12 54922.0 3383.81   1
   2  -1  12 51833.7 3339.85   1
   2  -1  12 56004.2 3548.68   8
   2   1  13 15810.7 1903.95   1
  -2  -1 -13 19067.2 2198.50   4
   2  -1  13 17463.1 2061.20   8
   2  -1  13 15851.6 1932.09   1
   2   1  14 11013.8 1678.64   1
   2  -1  14 9486.96 1582.98   1
  -2  -1 -14 11284.6 1767.14   4
   2  -1  15 15026.6 2038.32   1
   2   1  15 15295.7 2055.41   1
   2   1  15 8682.13 1510.12   9
  -2  -1 -15 12745.7 1968.05   4
  -2  -1 -16 8518.83 912.650  13
   2   1  16 7670.77 1536.64   1
   2   1  17 35.5790 177.636  17
  -2   1 -17-324.700 221.832  13
   2   1  18 44075.5 1927.79  17
   2  -1  18 41642.7 1934.62  17
   2  -1  19 10117.0 975.029  17
   2   1  19 9042.37 893.515  17
   2   1  20 1550.67 359.241  17
   2  -1  20 2004.59 444.528  17
   2   1  21 10505.7 938.953  17
   2  -1  21 9809.36 948.388  17
   2  -1  22 10606.3 967.230  17
   2   1  22 10483.6 920.074  17
   2  -1  23 836.896 326.713  17
   2   1  23 361.741 190.881  17
   2   1  24 19529.8 1131.75  17
   2  -1  24 19894.3 1210.88  17
   2   1  25-7.83278 120.022  17
   2  -1  25-51.3223 151.509  17
   2  -1  26 4470.44 488.894  17
   2  -1  27-5.44060 96.2678  17
  -2  -2  28 2819.97 360.069  17
  -2  -2  27 1010.73 230.716  18
  -2  -2  27 1289.22 280.858  17
  -2  -2  26 1048.22 297.852  17
  -2  -2  26 1184.17 269.264  10
  -2  -2  26 1002.51 267.761  18
  -2  -2  25 7754.02 732.872  10
  -2  -2  25 8213.33 799.311  17
  -2  -2  25 8912.26 813.526  18
  -2  -2  24 19766.8 1275.17  18
  -2  -2  24 18783.1 1247.70  17
  -2  -2  24 18067.9 1171.64  10
  -2   2  24 17888.3 1121.48  17
  -2  -2  23 15876.7 1188.58  17
  -2   2  23 16016.8 1112.30  17
  -2  -2  23 15753.9 1140.63  10
  -2   2  22 10583.6 921.416  17
  -2  -2  22 8713.75 882.516  10
  -2  -2  22 10423.3 993.918  17
  -2  -2  21 204.187 216.812  17
  -2  -2  21 243.298 199.626  10
  -2   2  21 406.582 201.850  17
  -2  -2  20 103.666 171.639  17
  -2   2  20 0.81485 123.819  17
  -2  -2  20-70.6261 192.502  10
  -2   2  19 18793.0 1226.15  17
  -2  -2  19 22342.8 1428.04  17
  -2  -2  18 26760.5 1528.89  17
  -2   2  18 24791.4 1391.16  17
  -2  -2  17 18937.1 2306.15   1
   2  -2 -17 18211.4 2288.61   4
  -2   2  16 30174.1 2971.08   1
  -2  -2  16 33985.8 3051.03   1
   2  -2 -16 35450.8 3100.77   4
  -2  -2  15-300.917 300.125   1
  -2   2  15-164.822 349.143   1
  -2  -2  14 13350.4 1777.88   1
  -2   2  14 13984.9 1885.51   1
  -2   2  13 226.982 336.931   1
  -2  -2  13 77.1147 232.447   1
  -2  -2  12 26932.4 2286.83   1
  -2   2  12 28434.8 2485.35   1
  -2  -2  11 39493.8 2604.24   1
  -2   2  11 38347.8 2747.49   1
  -2  -2  10 215.400 202.052   9
  -2  -2  10 443.520 318.886   1
  -2   2  10-352.820 322.452   1
  -2  -2   9 12499.3 1313.29   1
  -2  -2   9 12076.0 1046.74   9
  -2   2   9 12241.9 1420.12   1
  -2  -2   8 24774.1 1734.36   1
  -2   2   8 24503.2 1923.85   1
  -2  -2   7 22333.0 1143.36   9
  -2  -2   7 23603.4 1789.16   5
  -2   2   7 24043.1 1796.15   1
  -2  -2   6 3261.97 637.891   5
  -2  -2   6 3871.76 405.244   9
  -2   2   6 4055.37 710.127   1
   2  -2  -6 3953.97 568.802   4
  -2   2   5 23712.1 1637.89   1
  -2  -2   5 21320.6 1553.46   5
   2  -2  -5 23639.3 1213.46   4
  -2   2   4 112266. 3446.12   1
   2  -2  -4 112624. 2270.75   4
   2   2  -4 110120. 2829.07   7
  -2  -2   4 119911. 3528.13   5
   2   2  -3 1918.07 349.847   7
  -2  -2   3 2218.61 484.535   5
   2  -2  -3 2054.23 238.365   2
   2   2  -2 236.163 137.879   7
  -2   2   2 403.517 220.022   7
  -2  -2   2 302.923 226.622   5
  -2  -2   1 125975. 3459.89   5
   2   2  -1 120570. 2106.44   7
  -2   2   0 102501. 3189.86   7
   2   2   0 95225.4 1686.03   7
  -2   2  -1 121411. 3579.88   7
   2   2   1 117555. 2559.85   1
   2   2   1 115769. 1850.03   7
   2   2   1 110237. 2064.52   9
  -2  -2  -1 115471. 3428.74   2
   2   2   2 127203. 2828.11   1
   2   2   2 119203. 2026.44   7
   2  -2   2 120300. 1240.87   5
  -2  -2  -2 118488. 3534.22   2
  -2   2  -2 120571. 3595.62   7
   2   2   3 43228.1 1781.67   1
  -2  -2  -3 43084.3 2166.62   2
   2   2   3 40188.8 1630.81   9
  -2   2  -3 47151.3 2328.80   7
  -2  -2  -4 38782.6 2085.74   2
   2   2   4 43271.1 1924.01   1
  -2   2  -4 43739.3 2351.31   7
  -2   2  -5 6560.10 963.273   7
   2   2   5 6497.07 810.810   1
   2   2   6 22136.1 1595.41   1
  -2   2  -6 21304.3 1769.12   7
  -2   2  -7 2887.85 688.960   7
   2   2   7 3782.22 720.131   1
  -2  -2  -7 3325.68 742.714   4
  -2   2  -8 3275.62 729.738   7
   2   2   8 4130.64 776.051   1
   2   2   8 3049.70 677.251   9
  -2  -2  -8 3418.84 792.387   4
   2   2   9 2342.16 637.911   9
  -2   2  -9 2587.49 720.654   7
   2   2   9 2404.25 650.505   1
   2  -2   9 3349.31 868.754   8
  -2  -2  -9 2445.00 683.095   4
  -2   2 -10 14572.9 1749.16   7
   2   2  10 12482.0 1513.29   1
  -2  -2 -10 15383.7 1819.46   4
   2  -2  10 14525.7 1749.62   8
   2   2  10 11725.6 1454.12   9
  -2  -2 -11 79370.5 4297.10   4
   2   2  11 78170.6 3923.12   9
   2   2  11 79276.5 3976.59   1
   2  -2  11 85393.5 4375.12   8
   2   2  12 9558.30 1478.22   9
   2   2  12 10687.9 1556.40   1
  -2  -2 -12 11371.4 1717.40   4
   2  -2  12 11910.7 1697.13   8
  -2  -2 -13 9191.16 1597.73   4
   2   2  13 8555.50 1437.97   9
   2  -2  13 13357.9 1834.28   8
   2   2  13 9874.44 1522.54   1
   2   2  14 4541.45 1099.90   1
   2   2  14 1796.19 716.273   9
   2  -2  14 4176.26 1111.91   8
  -2  -2 -14 5317.80 1244.53   4
   2   2  15 4507.77 1131.94   1
   2   2  15 3506.77 972.354   9
  -2  -2 -15 3830.75 1103.25   4
   2  -2  16 7698.90 818.442  10
  -2   2 -16 7784.16 882.957  13
  -2   2 -17 5329.53 728.087  13
   2  -2  17 6164.61 741.026  10
   2  -2  18 1645.42 426.292  17
   2  -2  18 1763.48 410.236  10
   2  -2  19 2137.55 459.061  10
   2  -2  19 2208.78 467.355  17
   2  -2  20 7219.81 822.813  17
   2  -2  20 7033.34 777.184  10
   2  -2  21 110.506 178.628  10
   2  -2  21 226.065 190.260  17
   2  -2  22 11962.9 1017.49  17
   2  -2  23 2440.48 480.138  17
   2  -2  24 2653.32 434.803  17
   2  -2  25 2401.07 391.411  17
   2  -2  26 7480.94 612.586  17
  -2  -3  27 152.882 99.9888  18
  -2  -3  27-87.9946 128.228  17
  -2  -3  26 3392.39 435.408  17
  -2  -3  26 3502.25 441.300  10
  -2  -3  26 3293.21 442.895  18
  -2  -3  25 40.0308 147.924  17
  -2  -3  25 246.419 177.228  18
  -2  -3  25 329.438 163.911  10
  -2  -3  24 104.755 129.836  17
  -2  -3  24-7.87252 132.708  10
  -2  -3  24 78.0599 142.955  18
  -2  -3  23 9610.54 884.368  17
  -2  -3  23 9747.89 900.302  10
  -2  -3  22 341.814 235.788  10
  -2  -3  22 404.952 229.688  17
  -2  -3  21 21159.7 1399.06  10
  -2  -3  21 21609.0 1390.04  17
  -2  -3  20 3100.76 522.749  17
  -2  -3  20 3160.70 558.316  10
  -2  -3  19 2094.56 473.350  10
  -2  -3  19 2940.32 536.955  17
  -2  -3  18 550.872 248.752  17
  -2  -3  18 592.451 251.959  10
  -2  -3  17 1152.66 344.174  10
  -2  -3  17 2031.82 394.536  17
  -2  -3  16 2632.75 488.338  10
  -2  -3  16 1970.10 426.334  17
  -2   3  15 1186.88 667.177   1
  -2  -3  15 1170.81 580.031   5
  -2  -3  14 17865.1 2220.48   5
  -2   3  14 18855.7 2326.82   1
   2  -3 -13 10404.9 1514.27   4
  -2  -3  13 10000.6 1600.37   5
  -2   3  13 11567.9 1755.91   1
  -2   3  12 16077.2 2009.69   1
  -2  -3  12 18005.9 2048.72   5
   2  -3 -12 14088.3 1662.60   4
  -2  -3  11 32457.0 2654.06   5
  -2   3  11 31278.9 2690.26   1
   2  -3 -11 29524.4 2294.83   4
  -2  -3  10 39775.3 2793.90   5
  -2   3  10 41021.4 2927.11   1
   2  -3 -10 42398.6 2584.86   4
  -2   3   9 2238.04 717.812   1
   2  -3  -9 2434.10 572.995   4
  -2  -3   9 2924.63 784.745   5
  -2   3   8 158884. 5367.50   1
  -2  -3   8 159208. 5176.40   5
   2  -3  -8 169611. 4566.00   4
  -2  -3   7 5585.43 935.662   5
  -2   3   7 5231.96 977.546   1
  -2  -3   6 10984.3 1291.22   5
  -2   3   6 10222.2 1298.84   1
   2   3  -6 11033.4 1187.81   7
  -2  -3   5 13918.4 1407.02   5
  -2   3   5 14262.8 1481.40   1
   2   3  -5 12661.6 1209.88   7
  -2  -3   4 31909.6 2080.30   5
  -2   3   4 32261.3 2182.10   1
   2   3  -4 32337.1 1799.99   7
   2   3  -3 300.101 230.675   7
  -2   3   3-85.7505 242.644   7
  -2  -3   2 3921.73 701.502   5
  -2   3   2 2646.28 587.409   7
   2   3  -2 3627.26 549.558   7
   2   3  -1 7931.48 770.756   7
  -2   3   1 6644.33 979.799   7
  -2   3   0 22025.9 1779.84   7
   2   3   0 22001.6 1229.77   7
   2   3   1 47978.2 2147.79   1
  -2   3  -1 47193.3 2625.16   7
   2   3   1 49016.0 1800.66   7
  -2  -3  -2 153188. 4669.37   2
   2   3   2 156677. 3955.76   1
  -2   3  -2 163315. 4915.77   7
  -2  -3  -3 46588.7 2612.80   2
   2   3   3 44895.9 2197.26   1
  -2   3  -3 49767.6 2778.83   7
   2   3   4 32995.2 1964.38   1
  -2  -3  -4 30832.1 2180.96   2
  -2   3  -4 30153.6 2234.93   7
  -2  -3  -5 37182.0 2455.25   2
   2   3   5 37435.5 2196.31   1
  -2   3  -5 40082.0 2662.47   7
   2   3   5 39220.0 2123.94   9
   2   3   6 14533.3 1372.22   9
  -2   3  -6 13951.8 1630.30   7
   2   3   6 13325.1 1379.28   1
  -2  -3  -6 12963.3 1487.99   2
  -2   3  -7-462.768 391.418   7
   2   3   7 372.976 315.062   1
  -2  -3  -7 733.051 421.734   2
   2   3   7-410.694 267.665   9
   2   3   8 36956.5 2473.86   9
   2   3   8 38433.6 2581.50   1
  -2   3  -8 39704.8 2891.95   7
  -2  -3  -8 32879.6 2494.95   2
   2   3   9 2251.25 672.556   9
  -2   3  -9 2697.87 803.458   7
  -2  -3  -9 2245.39 674.137   2
   2   3   9 3358.16 844.465   1
  -2  -3 -10 960.016 489.857   2
  -2   3 -10 2180.15 790.010   7
   2   3  10 1527.28 558.772   9
   2  -3  10 2272.57 812.729   8
   2   3  10 2526.31 728.979   1
   2   3  11 1497.14 535.801   1
  -2   3 -11 1792.25 652.121   7
   2   3  11 1190.32 531.853   9
   2  -3  11 1805.58 706.970   8
   2   3  12 15084.0 1906.14   9
   2   3  12 19753.6 2193.82   1
   2  -3  13 3509.14 1005.84   8
   2   3  13 3406.75 970.492   9
   2   3  13 3728.23 1003.86   1
   2  -3  14 16650.9 2225.27   8
   2   3  14 16136.6 2141.61   9
   2  -3  15 108.670 182.956  10
   2  -3  16 23387.8 1472.43  10
  -2   3 -16 21593.9 1431.64  13
   2  -3  17 3482.60 583.000  10
   2  -3  18 706.040 322.825  10
   2  -3  18 1037.37 361.178  17
   2  -3  19 3816.61 614.246  17
   2  -3  19 4462.35 660.954  10
   2  -3  20 11555.6 1020.62  17
   2  -3  20 13442.1 1093.85  10
   2  -3  21 4188.20 597.491  10
   2  -3  21 2918.25 518.514  17
   2  -3  22 3992.47 567.316  17
   2  -3  22 3542.14 514.832  10
   2  -3  23 500.925 217.136  17
   2  -3  23 716.190 227.209  10
   2  -3  24 11642.2 762.810  10
   2  -3  24 13237.2 905.080  17
   2  -3  25 5178.37 524.093  17
   2  -3  26 714.469 189.449  17
  -2  -4  26 148.975 112.980  10
  -2  -4  26-39.7017 111.877  18
  -2  -4  25 2890.66 371.336  17
  -2  -4  25 3175.45 426.482  10
  -2  -4  25 2671.79 414.453  18
  -2  -4  24 3777.43 506.453  10
  -2  -4  24 4060.86 487.334  17
  -2  -4  24 3207.44 485.632  18
  -2  -4  23 610.672 233.836  10
  -2  -4  23 528.331 226.952  18
  -2  -4  23 623.307 235.037  17
  -2  -4  22 596.453 254.412  10
  -2  -4  22 1067.82 288.961  17
  -2  -4  21 1.52561 154.444  17
  -2  -4  21 202.814 169.527  10
  -2  -4  20 4789.95 627.050  17
  -2  -4  20 4488.31 660.240  10
  -2  -4  19 17617.2 1294.78  10
  -2  -4  19 17952.3 1221.49  17
  -2  -4  18 35151.1 1827.53  10
  -2  -4  17 4013.23 641.135  10
   2  -4 -17 4038.71 602.985  11
  -2  -4  16 878.841 315.913  10
   2  -4 -16 1173.53 376.699  11
  -2  -4  15 338.316 246.407  10
   2  -4 -15 537.926 289.331  11
  -2  -4  14 1370.91 624.948   5
   2  -4 -14 2136.77 451.749  11
  -2   4  13 8769.83 1644.75   1
  -2  -4  13 7789.76 1461.43   5
  -2  -4  12 8445.09 1503.47   5
  -2   4  12 7674.43 1475.08   1
  -2   4  11 5057.00 1150.97   1
  -2  -4  11 9351.00 1495.21   5
  -2   4  10 11129.5 1691.99   1
  -2  -4  10 8763.29 1434.07   5
  -2   4   9 27577.0 2583.86   1
  -2  -4   9 32068.1 2628.58   5
  -2   4   8 101722. 4805.95   1
  -2  -4   8 100823. 4500.28   5
  -2  -4   7 8615.50 1279.71   5
   2   4  -7 7399.29 1162.92   7
  -2   4   7 6654.05 1203.20   1
  -2   4   6 5314.77 1084.05   1
  -2   4   6 4278.15 897.973   7
   2   4  -6 7302.75 1100.62   7
  -2  -4   6 5564.77 1022.61   5
  -2   4   5 20787.4 2024.92   7
  -2  -4   5 23259.3 2017.93   5
  -2   4   5 23382.2 2172.28   1
   2   4  -5 21537.1 1801.57   7
  -2  -4   4 62368.4 3235.84   5
  -2   4   4 58402.0 3387.00   1
  -2   4   4 59387.7 3374.45   7
  -2   4   3 186.373 305.134   7
  -2   4   2 227876. 6549.86   7
  -2   4   1 145272. 5264.33   7
  -2   4   0 638.404 399.389   7
   2   4   1 9738.70 1184.24   1
  -2   4  -1 9160.01 1316.33   7
   2   4   2 198419. 5366.37   1
  -2   4  -2 191265. 6136.08   7
   2   4   3 8685.54 1137.12   1
  -2   4  -3 8480.15 1278.26   7
  -2  -4  -4 79726.2 3944.56   2
   2   4   4 78154.0 3511.45   1
  -2   4  -4 76664.4 4024.76   7
  -2  -4  -5 4127.78 954.159   2
   2   4   5 4494.55 875.895   1
  -2   4  -5 4509.46 997.655   7
  -2  -4  -6 4510.86 1025.66   2
   2   4   6 4530.67 906.979   1
  -2   4  -6 4890.39 1084.60   7
  -2  -4  -7 120069. 5186.36   2
  -2   4  -7 112446. 5244.53   7
   2   4   7 119594. 4834.02   1
  -2   4  -8 2875.09 879.124   7
  -2  -4  -8 2726.02 805.327   2
   2   4   8 1951.58 639.786   1
  -2  -4  -9 529.839 372.483   2
  -2   4  -9 202.720 321.113   7
  -2  -4 -10 948.026 504.268   2
  -2   4 -10 549.485 437.290   7
   2  -4  10 774.189 524.371   8
   2  -4  11 22118.7 2476.55   8
  -2   4 -11 19007.0 2412.44   7
   2  -4  12 14104.6 1129.98  10
   2  -4  13 566.778 244.065  10
   2  -4  14 10258.8 992.476  10
   2  -4  15 207.970 179.515  10
   2  -4  16 54.6179 181.274  10
   2  -4  16-50.9465 223.673  17
   2  -4  17 1410.32 394.691  10
   2  -4  17 1918.50 440.912  17
   2  -4  18 362.276 195.079  17
   2  -4  18 139.259 167.202  10
   2  -4  19 7833.37 821.724  17
   2  -4  19 7705.36 840.374  10
   2  -4  20 848.847 299.951  10
   2  -4  20 922.178 327.004  17
   2  -4  21 2224.53 408.636  17
   2  -4  21 2444.74 440.446  10
   2  -4  22 6792.09 673.894  17
   2  -4  22 6603.23 665.194  10
   2  -4  23 1879.95 342.220  10
   2  -4  23 2450.75 390.351  17
   2  -4  24 226.255 125.650  17
   2  -4  24 127.242 103.538  10
  -2  -5  25 36.3053 90.0888  10
  -2  -5  25 233.762 116.852  18
  -2  -5  24 4471.22 499.320  18
  -2  -5  24 4711.99 493.445  10
  -2  -5  23 86.2124 134.317  10
  -2  -5  23 328.807 217.750  18
  -2  -5  22 10210.5 867.520  18
  -2  -5  22 8876.83 781.230  10
  -2  -5  21 7387.71 764.653  10
  -2  -5  21 7543.68 783.388  18
  -2  -5  20 5920.93 705.874  10
  -2  -5  19 3233.37 553.552  10
  -2  -5  18 1486.17 378.554  10
   2  -5 -18 1957.87 429.341  11
   2  -5 -17 771.401 288.683  11
  -2  -5  17 767.843 283.091  10
  -2  -5  16 15861.8 1234.39  10
   2  -5 -16 17419.9 1270.80  11
   2  -5 -15 28690.5 1639.61  11
  -2  -5  15 30036.7 1664.77  10
  -2  -5  14 1560.90 401.973  10
   2  -5 -14 1513.58 412.556  11
   2  -5 -13 18601.6 1312.98  11
  -2  -5  13 17120.1 1234.32  10
  -2  -5  12 6662.71 753.224  10
   2  -5 -12 6085.95 754.008  11
   2  -5 -11 886.483 297.234  11
  -2   5  10 12876.0 1941.64   7
  -2   5  10 13168.2 1975.09   1
  -2   5   9 3806.08 1060.98   1
  -2   5   9 3243.53 960.820   7
  -2   5   8 18139.4 2231.55   7
  -2   5   8 26081.2 2699.93   1
  -2   5   7 2439.80 810.298   7
  -2   5   7 1094.64 552.735   1
  -2   5   6 2439.14 800.684   1
  -2   5   6 2528.83 808.977   7
  -2   5   5 9569.86 1592.18   7
  -2   5   5 12437.9 1766.30   1
  -2   5   4 53973.1 3677.38   7
  -2   5   4 45661.2 3404.86   1
  -2   5   3 2355.19 767.963   7
  -2   5   3 1584.83 653.243   1
  -2   5   2 22582.6 2376.22   7
  -2   5   1 101613. 5001.34   7
  -2   5   0 15085.0 1926.32   7
  -2   5  -1 13186.8 1833.44   7
  -2   5  -2 31263.4 2813.09   7
  -2   5  -3 1141.35 571.612   7
  -2   5  -4 2141.33 756.283   7
  -2   5  -5 14879.6 2075.05   7
  -2   5  -6 12347.8 1861.78   7
  -2   5  -7 4806.11 1194.38   7
  -2  -5  -8 27535.7 2799.90   2
  -2   5  -8 28056.2 2947.75   7
   2  -5   9 27021.0 1558.35  10
   2  -5  10 2678.35 529.777  10
   2  -5  11 14238.9 1167.05  10
   2  -5  12 110514. 3265.24  10
   2  -5  13 4005.45 649.920  10
  -2  -5 -13 4427.33 653.222  19
   2  -5  14 4515.29 687.782  10
  -2  -5 -14 3708.94 605.050  19
   2  -5  15 2053.05 480.897  10
  -2  -5 -15 2923.72 536.256  19
  -2  -5 -16 2687.30 504.698  19
   2  -5  16 2544.62 513.506  10
   2  -5  17 5335.17 706.177  10
   2  -5  18 3902.51 601.442  10
   2  -5  19 3298.85 537.159  10
   2  -5  20 405.587 207.716  10
   2  -5  21 833.434 242.757  10
   2  -5  22 1064.77 258.514  10
   2  -5  23 243.722 127.173  10
  -2  -6  23 3086.84 356.794  18
  -2  -6  23 2827.87 336.764  10
   2  -6 -22 4812.84 487.542  19
  -2  -6  22 4394.72 468.984  10
  -2  -6  22 4972.30 507.760  18
  -2  -6  21 441.059 184.922  10
  -2  -6  21 647.142 221.761  18
  -2  -6  20 24.2629 117.535  10
  -2  -6  20 101.309 137.826  18
  -2  -6  19 15.4577 138.166  10
  -2  -6  19-169.430 184.406  18
  -2  -6  18 622.312 251.896  10
   2  -6 -18 433.850 165.436  11
  -2  -6  18 722.295 249.180  18
  -2  -6  17 2024.62 430.758  10
  -2  -6  17 1845.87 411.874  18
   2  -6 -17 1676.31 382.379  11
   2  -6 -16 7601.98 825.209  11
  -2  -6  16 8221.86 846.601  10
  -2  -6  15 9433.08 915.410  10
   2  -6 -15 7794.70 845.346  11
   2  -6 -14 14966.9 1189.46  11
  -2  -6  14 15954.7 1169.79  10
   2  -6 -13 2818.87 534.179  11
   2  -6 -12 15762.3 1235.52  11
   2  -6 -11 7121.08 835.509  11
   2  -6 -10 472.382 211.793  11
   2  -6  -9 7247.56 834.537  11
   2  -6  -8 51191.8 2188.16  11
   2  -6  -7 5376.60 711.801  11
  -2  -6   6 1313.81 362.532  14
   2  -6  -6 1072.23 334.863  11
   2  -6  -5-132.063 233.032  11
   2  -6  -4 21073.9 1355.18  11
  -2  -6   4 22301.4 1400.78  11
   2  -6  -3 10069.4 932.122  11
  -2   6   3 11196.1 1860.42   7
  -2  -6   3 9793.66 926.406  11
  -2  -6   2 16660.0 1199.83  11
  -2   6   2 18754.5 2370.25   7
  -2   6   1 123.496 252.047   7
  -2   6   0 4856.61 1154.45   7
  -2  -6  -1 234.144 215.678  11
  -2  -6  -2 2370.00 462.524  11
  -2  -6  -3 214.746 161.725  11
  -2  -6  -3 190.054 140.045  19
  -2  -6  -4 4601.04 662.575  19
   2  -6   4 5982.10 702.078  11
  -2  -6  -4 7233.32 790.797  11
  -2  -6  -5 118.225 213.508  11
  -2  -6  -5 74.6529 128.199  19
  -2  -6  -6 140.136 141.466  19
   2  -6   6 153.167 178.923  10
  -2  -6  -6 258.466 199.618  11
   2  -6   7 1409.42 395.714  10
  -2  -6  -7 675.165 275.063  19
  -2  -6  -7 1004.53 316.609  11
   2  -6   8 2867.60 547.053  10
  -2  -6  -8 2644.38 523.740  19
  -2  -6  -9 1918.43 455.610  19
   2  -6   9 1838.36 429.558  10
   2  -6  10 35411.3 1845.72  10
  -2  -6 -10 33175.9 1845.15  19
   2  -6  11 9184.49 955.850  10
  -2  -6 -11 8362.53 921.552  19
  -2  -6 -12 20949.2 1460.98  19
   2  -6  12 19685.3 1376.53  10
   2  -6  13 4909.37 691.267  10
  -2  -6 -13 5140.77 717.917  19
  -2  -6 -14 4305.22 637.029  19
   2  -6  14 4235.88 648.773  10
  -2  -6 -15-28.3512 196.295  19
   2  -6  15 37.9734 194.559  10
  -2  -6 -16 416.472 220.341  19
   2  -6  16 442.721 244.609  10
   2  -6  17 264.805 207.342  10
  -2  -6 -17 322.598 199.604  19
   2  -6  18 2695.16 462.400  10
  -2  -6 -18 2341.09 400.432  19
   2  -6  19 1417.21 323.099  10
   2  -6  20 7070.18 635.323  10
   2  -6  21 1542.38 280.703  10
   2  -7 -20 6055.82 552.210  19
   2  -7 -19 212.167 164.759  19
  -2  -7  19 243.532 129.965  10
  -2  -7  18 188.883 131.163  10
   2  -7 -18 579.828 188.657  11
   2  -7 -17-12.2608 105.004  11
   2  -7 -16 5111.91 604.960  11
   2  -7 -15 1188.56 313.135  11
   2  -7 -14 5060.83 650.341  11
   2  -7 -13 5266.22 681.954  11
   2  -7 -12 261.961 289.147  11
   2  -7 -11 1347.93 383.651  11
   2  -7 -10 143.192 185.512  11
   2  -7  -9 2806.67 531.742  11
   2  -7  -8 1010.34 364.665  11
   2  -7  -7 647.897 287.819  11
  -2  -7   6 2916.22 541.866  14
   2  -7  -6 2942.66 552.055  11
   2  -7  -5 2330.65 472.680  11
  -2  -7   5 3293.27 573.229  14
   2  -7  -4 4892.27 690.515  11
  -2  -7   4 6470.80 821.095  14
   2  -7  -3 5101.01 697.185  11
   2  -7  -2 4680.99 664.624  11
  -2  -7   2 3541.62 573.518  11
  -2  -7   1 1248.88 384.501  11
  -2  -7   1 1295.42 350.942  19
   2  -7  -1 2031.89 447.259  11
  -2  -7   0 54061.7 2276.54  19
  -2  -7   0 53967.3 2272.04  11
   2  -7   0 55201.3 2257.46  11
  -2  -7  -1 6916.48 825.311  19
  -2  -7  -1 7218.84 840.117  11
   2  -7   1 7864.20 851.758  11
  -2  -7  -2 859.568 308.784  19
   2  -7   2 606.473 260.389  11
  -2  -7  -2 738.685 319.788  11
  -2  -7  -3 4543.66 681.425  19
  -2  -7  -3 4982.75 687.726  11
   2  -7   3 5154.30 695.706  11
   2  -7   4 1624.79 392.438  11
  -2  -7  -4 1490.84 396.885  19
  -2  -7  -4 1929.10 467.908  11
   2  -7   5 1640.23 383.035  11
  -2  -7  -5 1164.74 316.192  11
  -2  -7  -5 1845.63 455.982  19
  -2  -7  -6 600.960 290.645  19
  -2  -7  -6 732.125 282.547  11
  -2  -7  -7 3135.82 548.772  11
  -2  -7  -7 3288.87 592.985  19
  -2  -7  -8 32692.7 1823.24  19
   2  -7   8 35108.1 1757.97  10
  -2  -7  -8 33710.8 1702.01  11
  -2  -7  -9 965.740 347.655  19
   2  -7   9 565.662 255.128  10
   2  -7  10 4672.31 650.183  10
  -2  -7 -10 3493.33 592.186  19
   2  -7  11 285.112 246.382  10
  -2  -7 -11 40.4188 175.947  19
  -2  -7 -12 7492.51 844.683  19
   2  -7  12 8530.80 841.340  10
  -2  -7 -13 1808.97 427.618  19
   2  -7  13 2293.03 459.535  10
   2  -7  14 5542.85 660.031  10
  -2  -7 -14 4529.56 612.071  19
  -2  -7 -15-56.6659 122.943  19
   2  -7  15 139.273 166.958  10
  -2  -7 -16 302.607 182.120  19
   2  -7  16 526.944 217.066  10
  -2  -7 -17 2775.43 404.802  19
   2  -7  17 2965.23 416.096  10
  -2  -7 -18 4523.76 450.375  19
   2  -7  18 4718.92 484.768  10
   2  -7  19 43.1873 77.0974  10
   2  -8 -17 8.63079 95.3061  19
   2  -8 -16-117.344 148.783  19
   2  -8 -16 60.7768 97.9807  11
   2  -8 -15 55.8028 111.621  11
   2  -8 -15 94.6066 140.693  19
   2  -8 -14 7721.69 680.438  11
   2  -8 -14 9044.82 796.310  19
   2  -8 -13-178.567 166.209  19
   2  -8 -13 48.4856 127.865  11
   2  -8 -12 178.392 192.660  11
   2  -8 -11 7622.57 768.310  11
   2  -8 -10 11642.1 969.972  11
   2  -8  -9 4391.39 619.715  11
   2  -8  -8 4514.11 643.872  11
   2  -8  -7 28.4589 171.235  11
   2  -8  -6 342.973 197.814  19
   2  -8  -6 560.605 284.955  11
  -2  -8   5 2794.48 510.661  14
   2  -8  -5 2817.55 528.434  11
   2  -8  -4 1416.44 385.737  11
  -2  -8   4 2227.61 480.646  14
   2  -8  -3 558.752 288.482  11
  -2  -8   3 73.2474 160.544  14
  -2  -8   2 5187.85 722.168  14
   2  -8  -2 3915.27 596.040  11
   2  -8  -1 3399.96 582.615  11
  -2  -8   1 3401.83 603.839  14
   2  -8   0 2866.81 517.722  11
  -2  -8   0 2364.29 457.768  19
   2  -8   1 12981.8 1069.44  11
  -2  -8  -1 14325.1 1133.16  19
  -2  -8  -2 1392.33 371.495  19
  -2  -8  -2 2628.26 501.144  11
   2  -8   2 1900.02 426.975  11
  -2  -8  -3 2533.35 482.980  19
   2  -8   3 2440.19 471.225  11
  -2  -8  -3 2281.00 482.798  11
  -2  -8  -4 634.690 259.495  19
  -2  -8  -4 1233.80 332.576  11
  -2  -8  -5 38.7658 164.173  19
  -2  -8  -5-54.2425 172.308  11
  -2  -8  -6 57.7138 136.294  11
  -2  -8  -6-160.466 169.687  19
  -2  -8  -7 460.181 191.539  11
  -2  -8  -7 503.453 256.482  19
  -2  -8  -8 6907.18 782.067  19
  -2  -8  -8 6795.80 696.998  11
  -2  -8  -9 2513.28 476.860  19
  -2  -8 -10 4250.63 603.693  19
  -2  -8 -11 562.661 222.003  19
  -2  -8 -12 1302.99 313.945  19
  -2  -8 -12 2130.74 380.581  14
  -2  -8 -13 2401.40 368.694  14
  -2  -8 -13 2374.88 405.213  19
  -2  -8 -14 1188.07 281.777  19
   2  -8  14 931.066 211.181  10
  -2  -8 -15 443.087 180.220  19
   2  -9 -12 2511.27 333.114  11
   2  -9 -12 2953.00 360.252  19
   2  -9 -11 280.704 145.084  11
   2  -9 -11-79.2517 96.3760  19
   2  -9 -10 51.0648 106.599  11
   2  -9 -10-135.873 150.246  19
   2  -9  -9 53.8840 128.619  11
   2  -9  -9 183.787 163.490  19
   2  -9  -8 395.696 219.433  11
   2  -9  -7 1950.48 357.555  11
   2  -9  -6 4448.84 550.696  11
   2  -9  -5-120.877 183.832  11
  -2  -9   4 3563.99 484.040  14
   2  -9  -4 3927.93 533.794  11
   2  -9  -3 570.285 226.952  11
  -2  -9   3 150.105 148.004  14
   2  -9  -2 3098.79 469.280  11
  -2  -9   2 2681.11 440.514  14
   2  -9  -1-35.2694 147.813  11
  -2  -9   1 101.555 160.852  14
  -2  -9   0-14.9174 143.110  14
   2  -9   0 110.776 149.784  11
  -2  -9  -1 774.050 258.702  14
  -2  -9  -2 2223.45 438.628  14
  -2  -9  -2 2396.67 385.796  19
  -2  -9  -3 420.911 183.876  19
  -2  -9  -3-42.5024 132.885  14
  -2  -9  -4 346.546 200.001  14
  -2  -9  -4 349.560 172.629  19
  -2  -9  -5 1086.72 305.352  14
  -2  -9  -5 1596.88 336.922  19
  -2  -9  -6 18.8120 98.0545  19
  -2  -9  -6 53.4326 131.744  14
  -2  -9  -7-74.5376 114.141  19
  -2  -9  -7 53.6437 122.731  14
  -2  -9  -8 1990.59 346.297  19
  -2  -9  -8 2521.90 408.120  14
  -2  -9  -9 5646.98 556.294  19
  -2  -9  -9 6514.57 599.733  14
  -2  -9 -10 307.714 151.091  19
  -2  -9 -10 672.293 213.610  14
  -2  -9 -11 4555.15 448.941  19
  -3   0  29 1.52799 138.558  17
  -3   0  28 2363.85 354.028  17
  -3   0  27 62.6700 123.623  17
  -3   0  26 1902.52 378.300  17
  -3   0  25 31.3459 167.719  17
  -3   0  24 20438.3 1305.98  17
  -3   0  23-2.59188 187.946  17
  -3   0  22 19096.6 1320.75  17
  -3   0  21 119.980 163.278  17
  -3   0  21-188.605 174.231  10
  -3   0  20 149821. 3659.31  17
  -3   0  20 151926. 3518.86  10
  -3   0  19-148.177 154.723  17
  -3   0  19 98.5152 150.550  10
  -3   0  18 445.907 184.941  17
  -3   0  17 163.041 309.621   1
  -3   0  16 1260.04 621.561   1
  -3   0  15 424.506 378.428   1
  -3   0  14 114070. 4990.10   1
  -3   0  13 676.605 420.490   1
  -3   0  12 54989.9 2933.12   3
  -3   0  12 51879.1 3043.18   1
  -3   0  11-414.231 331.648   1
  -3   0  11 208.650 223.483   3
  -3   0  10 38866.7 2359.27   3
  -3   0  10 42656.3 2447.43   1
  -3   0   9 143.201 260.610   3
  -3   0   9-7.50547 204.912   6
  -3   0   9-190.196 238.685   1
  -3   0   8 8055.49 935.045   1
  -3   0   8 7725.48 998.072   3
  -3   0   8 9371.43 944.941   6
  -3   0   7 48.2862 138.908   6
  -3   0   7-32.0440 227.517   3
  -3   0   7-109.819 207.101   1
  -3   0   6 247192. 4854.72   6
  -3   0   6 241684. 5218.80   3
  -3   0   6 243276. 4324.77   1
  -3   0   5-59.2135 169.190   1
  -3   0   5-99.1962 148.417   6
  -3   0   5-48.3019 184.191   5
  -3   0   5 111.332 269.201   3
  -3   0   4 12182.6 993.578   5
  -3   0   4 12365.9 797.990   1
  -3   0   4 13428.7 1138.23   6
  -3   0   3 17.0722 197.245   6
  -3   0   3 119.873 146.048   5
  -3   0   3 88.8845 87.7703   1
  -3   0   2 153390. 3276.69   5
  -3   0   2 160035. 2080.12   1
  -3   0   1 206.232 190.018   5
  -3   0   1 132.435 64.2421   1
  -3   0   0 156919. 3756.99   3
  -3   0   0 165264. 2739.19   7
  -3   0  -1 90.3647 159.286   3
  -3   0  -1 293.272 271.527   6
  -3   0  -1 90.3406 140.984   2
  -3   0  -1 19.3821 103.504   7
  -3   0  -2 57602.0 2408.97   6
  -3   0  -2 58727.3 1805.94   7
  -3   0  -3 44.9056 168.720   6
  -3   0  -3-33.0426 116.618   7
  -3   0  -4 961.279 360.677   6
  -3   0  -4 999.241 366.009   4
   3   0   4 493.790 203.746   1
  -3   0  -5 117.108 204.655   7
  -3   0  -5-3.06509 139.158   6
  -3   0  -5 496.783 275.102   4
  -3   0  -6 13367.7 1185.79   6
   3   0   6 12325.3 1144.89   1
  -3   0  -6 12324.1 1257.71   4
   3   0   6 13509.6 1421.07   8
  -3   0  -7-61.7372 140.000   6
   3   0   7-153.230 389.925   8
  -3   0  -7 28.3111 160.439   4
   3   0   7-351.569 242.984   1
   3   0   8 15833.7 1483.60   1
  -3   0  -8 15897.0 1616.24   4
   3   0   8 16454.5 1692.43   8
   3   0   9 51.9147 330.074   8
  -3   0  -9-257.142 251.819   4
   3   0   9 318.849 287.849   1
   3   0  10 190336. 5807.36   1
   3   0  10 195840. 6317.44   8
  -3   0 -10 188504. 6126.91   4
   3   0  11 759.284 422.576   1
   3   0  11 505.050 400.603   8
   3   0  12 52169.1 3381.26   1
  -3   0 -12 50366.7 3480.84   4
   3   0  13 427.370 353.271   1
  -3   0 -13-749.932 496.309   4
   3   0  14 21667.8 2400.13   1
  -3   0 -14 21023.8 2450.58   4
  -3   0 -15 14.9631 162.533  13
  -3   0 -15-486.116 303.223   4
  -3   0 -16 13341.2 1163.71  13
  -3   0 -17 52.7041 187.997  13
  -3   0 -18-14.5103 205.096  13
   3   0  19 99.5698 190.623  17
   3   0  20 500.920 257.785  17
   3   0  21-13.2510 166.203  17
   3   0  22 675.868 250.945  17
   3   0  23 117.754 189.846  17
   3   0  24 9927.69 785.156  17
   3   0  25 38.1607 123.645  17
  -3  -1  29 82.5311 93.2904  17
  -3  -1  28 4846.34 502.242  17
  -3   1  28 4869.82 471.971  17
  -3   1  27 616.193 213.439  17
  -3  -1  27 652.948 215.670  17
  -3   1  26 7475.51 706.385  17
  -3  -1  26 8835.89 792.189  17
  -3   1  25 597.977 234.062  17
  -3  -1  25 452.608 258.717  17
  -3  -1  24-133.557 157.057  18
  -3   1  24 37.0136 127.713  17
  -3  -1  24 107.181 186.417  17
  -3  -1  23 3353.78 572.467  17
  -3  -1  23 3220.86 521.269  10
  -3   1  23 3562.59 557.360  17
  -3  -1  23 3242.26 531.752  18
  -3  -1  22 2786.02 500.082  10
  -3   1  22 2317.71 479.104  17
  -3  -1  22 2228.17 467.595  17
  -3  -1  22 2296.68 456.842  18
  -3  -1  21 132.151 143.147  18
  -3  -1  21 124.121 173.155  17
  -3  -1  21 439.801 252.036  10
  -3   1  21 427.818 225.280  17
  -3  -1  20 779.128 276.775  17
  -3  -1  20 874.853 255.315  10
  -3   1  20 602.380 240.336  17
  -3  -1  19 2390.63 479.640  17
  -3  -1  19 1250.00 332.086  10
  -3   1  19 1669.71 378.071  17
  -3   1  18 49697.6 2010.24  17
  -3  -1  18 51964.7 2119.52  17
  -3  -1  18 48872.9 1997.52  10
  -3  -1  17 1390.20 667.423   1
  -3   1  17 1972.50 786.598   1
  -3  -1  16 48070.2 3533.59   1
  -3   1  16 45707.6 3562.20   1
  -3  -1  15-975.397 528.629   1
  -3   1  15 598.124 465.089   1
  -3  -1  14 11589.4 1579.57   1
  -3   1  14 13473.2 1778.43   1
  -3   1  13 10068.4 1465.49   1
  -3  -1  13 9351.64 1367.46   1
  -3  -1  12 30628.4 2309.96   1
  -3   1  12 33715.2 2552.82   1
  -3  -1  11 15268.7 1548.57   1
  -3   1  11 15735.6 1658.52   1
  -3  -1  10 79727.6 3294.77   3
  -3   1  10 75947.4 3482.01   1
  -3  -1  10 72151.2 3153.36   1
  -3   1   9 122509. 3543.16   6
  -3  -1   9 117702. 3752.52   1
  -3   1   9 116932. 4087.85   1
  -3  -1   9 120095. 3957.17   3
  -3   1   8 28947.3 1752.78   6
  -3   1   8 28119.9 1885.61   1
  -3  -1   8 28218.8 1701.97   1
  -3  -1   8 28107.7 1904.88   3
  -3  -1   7 15368.0 1145.73   1
  -3  -1   7 15114.1 1410.91   5
  -3   1   7 15209.4 1310.41   1
  -3  -1   7 15548.3 1375.29   3
  -3  -1   6 7266.43 942.759   5
  -3  -1   6 8164.26 767.147   1
  -3   1   6 8932.27 944.393   1
  -3  -1   6 7288.01 943.669   3
  -3  -1   5 32061.2 1303.83   1
  -3  -1   5 28681.1 1774.58   5
  -3   1   5 31356.1 1649.78   1
  -3  -1   5 32869.7 1935.47   3
  -3  -1   4 411636. 6487.60   5
  -3  -1   4 427977. 3850.14   1
  -3   1   4 421826. 5750.24   1
  -3   1   4 417290. 5133.18   5
  -3  -1   3 14054.5 1249.18   6
  -3   1   3 14355.2 1026.81   1
  -3   1   3 13800.0 852.529   5
  -3  -1   3 13715.1 1163.37   5
  -3   1   2 26320.2 1071.06   5
  -3  -1   2 26164.6 1664.21   6
  -3  -1   2 26612.2 1591.51   5
  -3  -1   1 94670.7 2969.56   5
  -3  -1   0 787297. 9228.48   6
  -3   1  -1 541293. 4204.74   2
  -3  -1  -1 529261. 6968.77   2
  -3   1  -2 67648.8 2359.70   3
  -3  -1  -2 70240.6 2764.80   6
   3   1   2 70178.5 1517.90   1
  -3  -1  -2 66668.3 2551.13   2
  -3   1  -2 71891.4 2516.86   7
  -3   1  -3 105495. 2882.03   3
   3   1   3 106485. 2333.60   1
  -3   1  -3 109301. 2654.45   4
   3   1   3 106063. 3147.69   8
  -3   1  -3 106861. 3222.84   7
   3   1   4 45023.8 1751.98   1
  -3  -1  -4 40041.8 2098.03   2
   3   1   4 43637.2 2146.78   8
  -3   1  -4 45149.9 2226.99   7
  -3   1  -4 43967.4 1832.79   3
   3   1   5 38992.8 2148.32   8
  -3   1  -5 40951.6 1981.28   4
   3   1   5 41268.3 1851.23   1
  -3   1  -5 38505.2 2122.16   7
   3   1   6 62940.9 2516.12   1
  -3  -1  -6 60509.6 3008.38   4
   3   1   6 59027.1 2797.82   8
  -3   1  -6 62500.7 2651.62   4
  -3   1  -6 57427.4 2726.48   7
  -3   1  -7 27983.7 1849.23   6
   3   1   7 27520.9 1806.14   1
  -3  -1  -7 30221.5 2208.65   4
   3   1   7 28169.6 2038.69   8
  -3   1  -7 26497.9 1865.80   4
  -3   1  -7 26564.2 1960.94   7
   3   1   8 8776.41 1091.34   1
  -3  -1  -8 7741.97 1173.74   4
   3   1   8 9198.98 1243.49   8
  -3   1  -8 8050.33 1101.86   4
   3  -1   8 8602.78 1282.77   8
  -3   1  -8 10997.8 1343.76   7
   3   1   9 56564.1 2967.92   1
  -3  -1  -9 58372.8 3402.68   4
   3  -1   9 60018.7 3525.29   8
  -3   1  -9 57056.6 3101.77   4
   3   1  10 60168.7 3258.44   1
   3  -1  10 52521.0 3164.17   1
  -3  -1 -10 56218.1 3494.58   4
   3  -1  10 56217.0 3538.12   8
  -3   1 -10 57546.8 3297.43   4
   3  -1  11 7617.47 1281.25   1
   3   1  11 8472.18 1283.52   1
   3  -1  11 6583.94 1283.79   8
  -3  -1 -11 7085.38 1300.18   4
  -3   1 -11 6761.75 1210.34   4
   3   1  12 30537.0 2582.73   1
   3  -1  12 26766.8 2474.12   1
   3  -1  12 30612.4 2770.80   8
  -3  -1 -12 28611.6 2696.56   4
  -3   1 -12 32555.4 2745.57   4
   3   1  13 1025.11 517.536   1
   3  -1  13 325.652 391.302   8
  -3  -1 -13 154.552 328.130   4
  -3   1 -13-542.101 448.616   4
  -3  -1 -14 13361.2 1989.53   4
  -3   1 -14 11903.8 1832.14   4
  -3   1 -15 6875.65 820.245  13
  -3  -1 -15 6177.40 767.877  13
  -3   1 -15 5387.06 1256.27   4
  -3  -1 -16 27979.3 1672.39  13
  -3   1 -16 17396.9 1327.60  13
  -3  -1 -17 3969.92 658.013  13
  -3   1 -17 4093.75 670.719  13
  -3   1 -18 4901.38 736.757  13
   3   1  18 3315.56 535.858  17
   3  -1  19 1881.74 453.274  17
   3   1  19 1476.72 371.516  17
   3  -1  20 193.551 236.195  17
   3   1  20-126.227 213.312  17
   3   1  21 697.229 257.708  17
   3  -1  21 740.636 281.066  17
   3  -1  22 42340.8 1850.25  17
   3   1  22 43897.3 1779.92  17
   3   1  23 4478.14 536.046  17
   3  -1  23 3804.73 538.138  17
   3  -1  24-141.684 167.774  17
   3  -1  25 121.372 132.819  17
   3  -1  26 545.427 153.067  17
  -3  -2  28 2068.11 316.211  17
  -3  -2  27 2174.59 341.250  18
  -3  -2  27 1969.11 339.941  17
  -3  -2  26 3438.41 487.385  17
  -3  -2  26 3552.66 467.314  18
  -3  -2  25 152.708 154.329  18
  -3  -2  25 526.776 231.062  17
  -3  -2  25 492.131 213.280  10
  -3   2  25 545.832 216.930  17
  -3  -2  24 3016.56 526.742  17
  -3  -2  24 3218.33 500.272  10
  -3   2  24 2826.31 447.736  17
  -3  -2  24 3274.85 517.983  18
  -3  -2  23 862.803 308.448  18
  -3  -2  23 1250.15 338.917  10
  -3  -2  23 1325.64 371.076  17
  -3   2  23 1064.55 294.330  17
  -3  -2  22 325.718 211.499  17
  -3  -2  22 494.922 254.504  10
  -3  -2  22 100.570 150.683  18
  -3   2  22 259.397 156.039  17
  -3   2  21 54183.6 2115.48  17
  -3  -2  21 54567.8 2232.60  17
  -3  -2  21 50303.6 2121.84  10
  -3  -2  20 15831.8 1208.61  17
  -3  -2  20 14536.9 1153.27  10
  -3   2  20 15333.5 1132.19  17
  -3   2  19 43797.6 1895.05  17
  -3  -2  19 46476.0 2045.31  17
  -3  -2  19 44761.9 2006.73  10
  -3  -2  18 3765.64 589.831  17
  -3   2  18 4149.84 575.854  17
  -3  -2  18 2736.74 489.436  10
  -3  -2  17 4221.64 601.192  17
  -3  -2  17 4438.59 622.691  10
  -3  -2  17 5978.80 1310.75   1
  -3   2  16 9628.27 1723.68   1
  -3  -2  16 8478.08 1477.46   1
  -3   2  15-489.682 420.989   1
  -3  -2  15-641.933 433.947   1
  -3  -2  14 13395.4 1728.60   1
  -3   2  14 13387.8 1857.01   1
  -3  -2  13 12718.2 1626.84   1
  -3   2  13 10622.5 1611.47   1
  -3  -2  12 8401.68 1263.67   1
  -3   2  12 6694.85 1238.26   1
  -3  -2  11 411.684 229.694   1
  -3   2  11 1057.34 530.050   1
  -3  -2  11 1487.89 549.268   5
  -3  -2  10 156629. 5478.56   5
  -3  -2  10 154519. 4713.01   1
  -3   2  10 154078. 5347.41   1
  -3  -2   9 61066.3 2777.07   1
  -3  -2   9 62630.7 3338.91   5
  -3   2   9 57567.0 3126.13   1
  -3   2   8 6885.20 1057.39   1
  -3  -2   8 6523.83 1063.05   5
  -3  -2   7 19271.0 1711.07   5
  -3   2   7 18978.5 1652.20   1
  -3  -2   6 42439.0 2469.90   5
  -3   2   6 41427.4 2337.80   1
  -3   2   5 32161.2 1993.16   1
  -3  -2   5 30495.4 2043.46   5
  -3  -2   4 37019.3 2189.93   5
  -3   2   4 36718.9 2075.72   1
  -3  -2   3 441.832 296.454   5
  -3   2   3 665.313 297.438   7
  -3   2   2 66520.4 2799.76   7
  -3  -2   2 60593.9 2723.30   5
   3   2  -1 162015. 2258.99   1
  -3   2   1 171900. 4498.69   7
  -3   2   0 258143. 5575.18   7
   3   2   0 247337. 2903.14   1
  -3   2  -1 76475.9 3057.29   7
  -3  -2  -1 70878.6 3011.05   2
   3   2   1 76345.9 1798.64   1
  -3  -2  -2 98077.1 3575.50   2
   3   2   2 98993.9 2303.60   1
  -3   2  -2 97041.6 3490.98   7
  -3  -2  -3 45513.1 2507.05   2
   3   2   3 47822.7 1790.52   1
  -3   2  -3 46863.6 2491.47   7
  -3  -2  -4 4371.02 821.841   2
  -3   2  -4 4120.87 811.867   7
   3   2   4 3579.67 535.877   1
  -3   2  -4 4464.43 610.426   3
   3   2   5 167095. 4005.24   1
  -3  -2  -5 157586. 4826.49   2
  -3   2  -5 173949. 5274.63   7
   3   2   6 61270.5 2618.02   1
  -3  -2  -6 56742.9 2970.33   2
  -3   2  -6 57322.0 3068.59   7
  -3  -2  -7 3964.63 834.566   2
  -3   2  -7 5512.97 992.043   7
   3   2   7 5508.87 859.800   1
   3   2   8 132885. 4387.31   1
  -3   2  -8 126856. 4935.52   7
   3  -2   9 18397.0 2062.37   8
  -3   2  -9 18153.9 1951.80   7
   3  -2  10 26442.6 2549.97   8
  -3   2 -10 27292.5 2504.74   7
   3   2  11 1558.76 694.846   9
   3  -2  11 1211.47 607.323   8
   3   2  12 4900.52 1047.48   9
   3  -2  12 6765.25 1389.06   8
  -3  -2 -12 4825.67 1171.80   4
   3   2  13 14880.7 1978.22   9
  -3  -2 -13 15482.1 2147.71   4
   3  -2  13 15653.8 2142.38   8
   3  -2  14 56618.2 4155.29   8
   3   2  14 56943.5 4062.12   9
   3  -2  15-123.910 176.883  10
  -3  -2 -15 710.957 333.942  13
  -3   2 -15 379.706 237.015  13
   3  -2  16 17562.3 1239.43  10
  -3   2 -16 12080.7 1109.89  13
  -3   2 -17 5547.54 769.959  13
   3  -2  17 5096.09 686.414  10
   3  -2  18 3930.69 599.696  10
  -3   2 -18 4118.60 667.815  13
   3  -2  19 6852.46 805.439  17
   3  -2  20 36965.9 1819.31  17
   3  -2  21 402.065 248.114  17
   3  -2  22 10178.3 902.840  17
   3  -2  23 76.5691 186.355  17
   3  -2  24 7288.63 678.441  17
   3  -2  25-23.9847 110.465  17
  -3  -3  27 400.346 155.148  18
  -3  -3  27 216.507 152.581  17
  -3  -3  26 14682.6 895.402  17
  -3  -3  26 13989.7 902.695  18
  -3  -3  25 2956.82 443.825  17
  -3  -3  25 2385.11 398.015  10
  -3  -3  25 2662.16 432.173  18
  -3  -3  24 798.919 254.873  17
  -3  -3  24 983.133 290.573  10
  -3  -3  24 963.607 295.379  18
  -3  -3  23 3757.65 571.505  18
  -3  -3  23 3513.32 537.286  17
  -3  -3  23 2942.29 503.797  10
  -3  -3  22 5673.59 717.982  18
  -3  -3  22 5875.67 717.966  10
  -3  -3  22 5511.11 695.820  17
  -3  -3  21 7246.54 818.200  10
  -3  -3  21 7973.07 835.896  17
   3  -3 -20 16623.6 1220.00  11
  -3  -3  20 17530.8 1240.77  17
  -3  -3  20 15680.4 1206.58  10
  -3  -3  19 1381.78 378.394  17
  -3  -3  19 2305.56 480.000  10
   3  -3 -19 2035.30 442.832  11
   3  -3 -18 3281.33 556.429  11
  -3  -3  18 3375.72 549.580  17
  -3  -3  18 2761.74 523.377  10
   3  -3 -17 3080.03 558.531  11
  -3  -3  17 2166.05 436.819  17
  -3  -3  17 2639.67 500.805  10
  -3  -3  16 49437.4 1992.42  17
  -3  -3  16 49896.2 2073.57  10
  -3   3  15 1017.73 645.716   1
  -3  -3  15 1419.86 689.665   5
  -3  -3  14 34358.4 3130.66   5
  -3   3  14 35000.4 3189.80   1
  -3  -3  13 13936.7 1929.34   5
  -3   3  13 16691.3 2161.15   1
  -3   3  12 3807.21 940.235   1
  -3  -3  12 3256.69 944.176   5
  -3  -3  11 23050.1 2300.39   5
  -3   3  11 19907.6 2195.06   1
  -3  -3  10 21783.4 2164.57   5
  -3   3  10 23927.2 2322.26   1
  -3  -3   9 45108.8 3034.54   5
  -3   3   9 46372.7 3092.28   1
  -3  -3   8 21882.9 2038.04   5
  -3   3   8 21377.5 2032.14   1
  -3   3   7 16012.5 1716.15   1
  -3  -3   7 17576.2 1788.50   5
  -3  -3   6 493.134 519.120   5
  -3   3   6 254.438 299.120   1
  -3  -3   5 1490.79 506.601   5
  -3   3   5 1674.46 576.161   1
  -3   3   4 72346.7 3450.34   7
  -3   3   4 71485.3 3373.01   1
  -3  -3   4 72082.7 3397.46   5
  -3   3   3 13545.7 1482.16   7
  -3  -3   3 14164.9 1486.91   5
  -3   3   2 1295.68 531.986   7
  -3   3   1 11233.4 1365.19   7
  -3   3   0 30162.9 2244.56   7
  -3   3  -1 62.0463 258.718   7
  -3   3  -2 53711.5 3022.80   7
  -3  -3  -3 99177.9 4161.76   2
  -3   3  -3 102087. 4235.39   7
  -3  -3  -4-183.189 258.375   2
  -3   3  -4 417.366 339.592   7
  -3   3  -5 16998.5 1862.17   7
  -3  -3  -5 17078.8 1811.87   2
  -3   3  -6 32056.2 2601.64   7
  -3  -3  -6 27874.0 2374.36   2
  -3   3  -7 4069.87 981.670   7
  -3  -3  -7 2705.89 769.763   2
  -3  -3  -8 13819.0 1753.63   2
  -3   3  -8 14652.1 1850.12   7
  -3   3  -9 2783.42 863.677   7
  -3  -3  -9 1540.12 614.287   2
  -3   3 -10 1057.89 566.223   7
   3  -3  10 1288.61 639.775   8
  -3  -3 -10 1169.68 597.844   2
  -3  -3 -11 7339.64 1398.01   2
   3  -3  11 9180.25 1666.10   8
  -3   3 -11 9384.91 1658.49   7
  -3  -3 -12 37935.3 3190.73   2
   3  -3  12 49751.1 3847.50   8
   3  -3  13 2072.77 415.442  10
   3  -3  14 3742.23 603.309  10
  -3   3 -14 3677.07 596.755  13
  -3   3 -15 23983.5 1517.12  13
   3  -3  15 16400.0 1242.45  10
   3  -3  16 5752.94 751.244  10
  -3   3 -16 5445.78 741.504  13
  -3   3 -17 23274.0 1515.00  13
   3  -3  17 21153.5 1403.96  10
   3  -3  18 8733.18 895.689  10
   3  -3  19 8168.20 838.950  10
   3  -3  19 8405.70 870.013  17
   3  -3  20 2630.96 490.175  17
   3  -3  20 2499.78 469.122  10
   3  -3  21 6384.82 687.716  10
   3  -3  21 7066.86 750.268  17
   3  -3  22 6994.34 725.083  17
   3  -3  22 7535.90 681.153  10
   3  -3  23 2033.89 372.710  17
   3  -3  24 2315.17 354.224  17
   3  -3  25 177.082 137.126  17
  -3  -4  26 1015.61 232.662  18
  -3  -4  25 463.676 167.847  10
  -3  -4  25 813.092 243.378  18
  -3  -4  25 737.430 182.788  17
  -3  -4  24 10424.5 754.911  17
  -3  -4  24 9978.01 807.371  10
  -3  -4  24 10620.5 861.708  18
  -3  -4  23 5889.11 688.427  18
  -3  -4  23 6474.52 638.293  17
  -3  -4  23 5984.17 664.010  10
  -3  -4  22 496.664 258.141  18
  -3  -4  22 544.200 250.885  10
  -3  -4  22 11.6083 120.257  17
  -3  -4  21-28.2708 185.109  18
  -3  -4  21-239.524 200.084  10
  -3  -4  21-363.800 193.586  17
  -3  -4  20 2719.26 517.636  10
   3  -4 -20 3192.75 531.807  11
   3  -4 -19 1674.17 435.583  11
  -3  -4  19 1953.66 461.997  10
   3  -4 -18 62307.4 2407.50  11
  -3  -4  18 56447.1 2287.41  10
   3  -4 -17 13872.1 1144.85  11
  -3  -4  17 12913.0 1107.79  10
  -3  -4  16 659.200 286.844  10
   3  -4 -16 720.977 301.534  11
  -3  -4  15 9096.90 907.528  10
   3  -4 -15 7860.97 856.538  11
  -3  -4  14 30332.8 1612.15  10
   3  -4 -14 29289.3 1622.82  11
  -3  -4  13 16956.2 2227.79   5
  -3  -4  12 26931.9 2744.99   5
  -3   4  12 27552.0 2880.79   1
  -3   4  11 279.280 411.393   1
  -3  -4  11 2019.84 783.215   5
  -3   4  10 6645.92 1344.90   1
  -3  -4  10 9509.55 1584.84   5
  -3  -4   9 3404.10 914.953   5
  -3   4   9 2837.45 893.874   1
  -3  -4   8 6015.31 1178.66   5
  -3   4   8 5006.36 1135.50   1
  -3  -4   7 4997.30 1042.53   5
  -3   4   7 4938.31 1061.30   7
  -3   4   7 5617.86 1141.37   1
  -3   4   6 32112.8 2688.03   7
  -3  -4   6 33644.2 2654.34   5
  -3   4   6 30291.1 2603.67   1
  -3  -4   5 3106.81 778.586   5
  -3   4   5 2781.43 759.719   7
  -3   4   5 2430.81 795.862   1
  -3   4   4 2513.36 751.890   1
  -3   4   4 3936.31 999.028   7
  -3   4   3 7620.79 1286.47   7
  -3   4   2 73594.3 3970.10   7
  -3   4   1 88724.7 4370.64   7
  -3   4   0 18372.0 1989.52   7
  -3   4  -1 29259.9 2520.87   7
  -3   4  -2 46202.7 3180.26   7
  -3   4  -3 9681.31 1505.81   7
  -3   4  -4 3046.16 858.157   7
  -3  -4  -5 52360.0 3512.30   2
  -3   4  -5 50457.7 3569.59   7
  -3  -4  -6 222.186 315.559   2
  -3   4  -6 790.973 512.306   7
  -3  -4  -7 37312.3 3087.73   2
  -3   4  -7 39445.6 3266.85   7
  -3   4  -8 1308.36 658.274   7
  -3  -4  -8 1182.38 553.569   2
  -3   4  -9 131.638 411.631   7
  -3  -4  -9-775.403 478.856   2
  -3  -4 -10 1291.59 620.499   2
  -3   4 -10 728.949 532.011   7
   3  -4  10 649.155 624.719   8
  -3  -4 -11 2414.34 480.433  19
   3  -4  11 3352.08 558.054  10
   3  -4  11 2884.36 926.721   8
  -3  -4 -12 1340.39 365.311  19
   3  -4  12 774.908 286.878  10
   3  -4  13 490.335 185.282  10
   3  -4  14 508.514 275.183  10
   3  -4  15 1075.77 351.635  10
   3  -4  16 6808.77 819.617  10
   3  -4  17 3083.98 534.832  17
   3  -4  17 2572.11 504.618  10
   3  -4  18 9380.29 926.217  10
   3  -4  18 8602.08 846.843  17
   3  -4  19 2516.39 470.709  17
   3  -4  19 3093.12 520.819  10
   3  -4  20 4525.88 607.794  10
   3  -4  20 4174.06 585.155  17
   3  -4  21 892.304 255.744  17
   3  -4  21 1013.91 260.844  10
   3  -4  22 131.019 121.241  17
   3  -4  22-0.54858 136.550  10
   3  -4  23-59.5938 111.178  10
   3  -4  23-45.8265 96.2135  17
  -3  -5  25 71.8862 105.104  18
  -3  -5  24 605.866 180.021  10
  -3  -5  24 145.097 116.869  18
  -3  -5  23 1143.69 280.470  18
  -3  -5  23 1090.26 274.816  10
  -3  -5  22 1039.77 295.763  10
  -3  -5  22 1241.99 320.551  18
   3  -5 -21 991.049 263.525  11
  -3  -5  21 948.472 293.730  18
  -3  -5  21 1449.45 348.234  10
  -3  -5  20 6604.93 752.600  18
  -3  -5  20 7108.14 760.050  10
   3  -5 -20 7104.42 734.909  11
  -3  -5  19 2568.80 504.765  18
   3  -5 -19 2889.14 506.071  11
  -3  -5  19 2130.99 425.105  10
  -3  -5  18 3713.39 595.185  18
   3  -5 -18 3762.92 605.926  11
  -3  -5  18 3490.65 572.616  10
  -3  -5  17 9116.18 911.443  10
  -3  -5  17 9812.17 962.248  18
   3  -5 -17 9487.23 955.009  11
  -3  -5  16 9541.06 926.506  10
   3  -5 -16 9185.86 939.424  11
  -3  -5  15 8808.83 895.394  10
   3  -5 -15 8805.44 935.142  11
   3  -5 -14 8119.96 890.647  11
  -3  -5  14 8131.73 845.046  10
   3  -5 -13 1165.69 348.632  11
  -3  -5  13 796.205 294.046  10
   3  -5 -12 73724.3 2638.31  11
   3  -5 -11 25719.6 1536.61  11
   3  -5 -10 11966.1 1045.76  11
  -3  -5  10 12737.9 1918.89   5
  -3  -5   9 25441.5 2653.92   5
  -3   5   9 29086.7 2991.87   1
  -3   5   9 29345.5 2958.72   7
  -3   5   8 868.277 497.478   7
  -3  -5   8 2492.37 820.401   5
  -3   5   8 1304.74 772.473   1
  -3   5   7 1322.19 626.114   1
  -3   5   7 1035.69 683.203   7
  -3   5   6 4755.26 1157.20   7
  -3   5   6 8377.52 1530.53   1
  -3   5   5 4839.26 1143.21   7
  -3   5   5 5719.41 1245.69   1
  -3   5   4 34132.1 3080.36   7
  -3   5   4 35319.2 3070.10   1
  -3   5   3 1064.95 571.807   7
  -3   5   3 507.328 300.338   1
  -3   5   2 35264.1 3119.40   7
  -3   5   1 25303.0 2607.81   7
  -3   5   0 4055.12 1075.90   7
  -3   5  -1 2846.99 941.520   7
  -3   5  -2 7168.38 1404.06   7
  -3   5  -3 9163.12 1612.41   7
  -3   5  -4 18284.8 2328.48   7
  -3   5  -5 308.865 434.327   7
  -3   5  -6-253.194 412.744   7
  -3  -5  -7 3499.47 576.257  19
  -3  -5  -8 21177.3 1408.05  19
  -3  -5  -9 2593.55 514.214  19
   3  -5   9 2939.84 570.803  10
   3  -5  10 35730.9 1864.04  10
  -3  -5 -10 39748.8 1971.08  19
  -3  -5 -11 5955.76 769.547  19
   3  -5  11 7117.01 841.904  10
  -3  -5 -12 7745.23 871.020  19
   3  -5  12 8623.74 947.228  10
  -3  -5 -13 668.621 276.483  19
   3  -5  13 650.143 318.855  10
   3  -5  14 5485.22 733.735  10
  -3  -5 -14 5541.41 729.026  19
  -3  -5 -15-459.564 226.268  19
   3  -5  15 217.861 216.855  10
   3  -5  16 8081.94 870.372  10
   3  -5  17 454.277 180.312  10
   3  -5  18 2726.18 492.305  10
   3  -5  19 3386.12 514.211  10
   3  -5  19 4456.88 526.497  17
   3  -5  20 212.086 166.581  10
   3  -5  21 441.014 194.791  10
   3  -5  22 2926.95 359.674  10
  -3  -6  22-48.0122 107.206  10
  -3  -6  22 97.2485 114.602  18
  -3  -6  21 4695.64 516.965  18
  -3  -6  21 5438.91 539.080  10
  -3  -6  20 848.854 245.348  10
   3  -6 -20 1499.93 314.009  11
  -3  -6  20 1329.43 313.604  18
  -3  -6  19 955.253 268.123  10
  -3  -6  19 1096.05 283.282  18
   3  -6 -19 1502.39 350.746  11
   3  -6 -18 7712.07 781.239  11
  -3  -6  18 7825.43 774.362  18
  -3  -6  18 7606.53 743.408  10
  -3  -6  17 38.2034 179.825  18
   3  -6 -17-8.22632 176.005  11
  -3  -6  17 97.7915 177.567  10
  -3  -6  16 3182.13 521.211  18
  -3  -6  16 2821.67 490.667  10
   3  -6 -16 2638.49 528.275  11
  -3  -6  15 2460.97 475.604  18
   3  -6 -15 3373.03 587.825  11
  -3  -6  15 2890.20 490.504  10
   3  -6 -14 2633.47 535.603  11
   3  -6 -13-119.639 244.377  11
   3  -6 -12 877.551 304.353  11
   3  -6 -11 20.1216 218.299  11
   3  -6 -10 18205.4 1338.76  11
   3  -6  -9 2848.92 529.151  11
   3  -6  -8 3359.10 586.802  11
  -3  -6   8 3494.43 565.937  14
  -3  -6   7 2217.53 486.616  14
   3  -6  -7 1323.23 366.343  11
  -3  -6   6 207.545 179.540  14
   3  -6  -6-236.834 176.072  11
  -3  -6   5 1406.10 413.532  14
   3  -6  -5 689.116 272.815  11
  -3  -6   4 413.656 219.583  14
   3  -6  -4 466.604 236.992  11
   3  -6  -3 9673.07 926.379  11
  -3  -6   3 8235.29 849.945  19
   3  -6  -2 53415.1 2148.44  11
  -3  -6   2 52842.3 2170.48  19
  -3  -6   2 52562.7 2157.84  11
  -3  -6   1 1679.39 395.132  19
   3  -6  -1 1186.30 345.169  11
  -3  -6   1 754.575 290.413  11
   3  -6   0 5923.51 716.207  11
  -3  -6   0 4944.57 679.480  19
  -3  -6   0 5874.52 720.469  11
   3  -6   1 11904.7 997.171  11
  -3  -6  -1 13194.8 1120.25  19
  -3  -6  -1 13440.6 1088.75  11
  -3  -6  -2 3558.51 588.091  19
  -3  -6  -2 5344.69 688.328  11
  -3  -6  -3 217.013 189.380  19
  -3  -6  -3-274.993 196.135  11
  -3  -6  -4 42.8399 119.152  19
  -3  -6  -4 190.097 183.021  11
  -3  -6  -5 178.415 213.501  19
  -3  -6  -6 335.733 219.935  19
  -3  -6  -7 196.781 185.019  19
   3  -6   7 231.843 212.157  10
  -3  -6  -8 3355.68 605.454  19
   3  -6   8 3102.43 555.918  10
  -3  -6  -9 4440.97 695.877  19
   3  -6   9 5030.95 709.907  10
  -3  -6 -10 5919.97 798.531  19
   3  -6  10 6605.58 821.466  10
  -3  -6 -11 9.83568 148.767  19
   3  -6  11 12.4304 174.657  10
   3  -6  12 7835.56 871.951  10
  -3  -6 -12 8531.80 925.857  19
  -3  -6 -13 15809.2 1213.12  19
   3  -6  13 15434.2 1207.53  10
  -3  -6 -14 2688.20 492.348  19
   3  -6  14 2222.02 463.855  10
  -3  -6 -15-73.2065 148.987  19
   3  -6  15-107.828 211.869  10
   3  -6  16 6009.75 704.243  10
  -3  -6 -16 5762.39 652.385  19
   3  -6  17 200.250 220.247  10
   3  -6  18 938.102 260.177  10
   3  -6  19 637.361 213.771  10
   3  -6  20 6001.83 535.381  10
   3  -7 -19 2207.03 325.243  11
   3  -7 -18 12.6628 104.771  11
   3  -7 -17 83.9812 147.582  11
   3  -7 -16 1988.20 389.008  11
   3  -7 -15 723.427 278.175  11
   3  -7 -14 1126.99 338.096  11
   3  -7 -13 85.1376 172.600  11
   3  -7 -12 3879.06 620.478  11
   3  -7 -11 21549.4 1414.63  11
   3  -7 -10 13898.8 1144.72  11
   3  -7  -9 218.983 224.359  11
   3  -7  -8 5186.63 712.447  11
  -3  -7   8 6237.10 761.462  14
   3  -7  -7 20839.0 1419.68  11
  -3  -7   7 23114.3 1489.02  14
  -3  -7   6 245.778 193.315  14
   3  -7  -6 379.975 253.068  11
   3  -7  -5 7656.86 859.079  11
  -3  -7   5 8201.77 919.072  14
   3  -7  -4 18997.1 1342.09  11
  -3  -7   4 19011.2 1399.98  14
  -3  -7   3-24.8670 163.104  14
   3  -7  -3 170.096 214.052  11
   3  -7  -2 826.903 318.267  11
  -3  -7   2 1436.75 391.344  19
  -3  -7   2 1035.85 348.555  14
   3  -7  -1 2040.05 456.004  11
  -3  -7   1 1172.96 353.801  19
  -3  -7   1 1756.98 453.740  14
  -3  -7   0 14395.3 1200.21  19
   3  -7   0 14632.8 1152.77  11
  -3  -7  -1 2975.24 548.647  19
   3  -7   1 3989.51 607.412  11
  -3  -7  -1 2610.24 507.377  11
  -3  -7  -2 6261.36 805.817  19
  -3  -7  -2 6606.20 791.863  11
   3  -7   2 6153.00 738.160  11
  -3  -7  -3 89.9465 213.022  19
  -3  -7  -3 197.957 212.328  11
  -3  -7  -4-48.6112 140.828  11
  -3  -7  -4 151.481 151.350  19
  -3  -7  -5 3781.78 584.181  11
  -3  -7  -5 3800.89 634.611  19
  -3  -7  -6 11241.4 1077.82  19
   3  -7   6 12188.8 1053.58  10
  -3  -7  -7 1277.87 375.608  19
   3  -7   7 1401.23 387.038  10
   3  -7   8 13251.2 1091.65  10
  -3  -7  -8 12848.2 1135.07  19
  -3  -7  -9 421.340 272.239  19
   3  -7   9 103.794 177.757  10
  -3  -7 -10 21499.4 1433.86  19
   3  -7  10 22116.3 1374.03  10
  -3  -7 -11 3385.06 558.937  19
   3  -7  11 3224.69 528.944  10
  -3  -7 -12 2272.97 415.540  14
  -3  -7 -12 1700.95 401.036  19
   3  -7  12 1522.49 372.766  10
  -3  -7 -13 6607.06 724.181  19
   3  -7  13 6732.83 723.063  10
  -3  -7 -14 2265.36 411.718  19
   3  -7  14 2392.32 424.941  10
  -3  -7 -15 575.767 229.942  19
   3  -7  15 585.851 195.512  10
  -3  -7 -16 440.443 165.959  19
   3  -7  16 463.637 190.341  10
   3  -7  17 805.796 205.688  10
   3  -7  18 144.536 107.349  10
   3  -8 -17-72.3545 121.026  19
   3  -8 -16 157.987 130.982  19
   3  -8 -16 264.968 124.720  11
   3  -8 -15 793.454 230.085  11
   3  -8 -14 1560.93 320.906  11
   3  -8 -13 2566.18 429.137  11
   3  -8 -12 3174.52 490.696  11
   3  -8 -11 248.200 221.079  11
   3  -8 -10 7640.84 784.487  11
   3  -8  -9 247.371 216.080  11
   3  -8  -8 5369.77 683.733  11
   3  -8  -7 5069.81 669.198  11
  -3  -8   7 4591.44 615.247  14
   3  -8  -6 6832.73 781.337  11
  -3  -8   6 8946.47 871.010  14
  -3  -8   5 203.563 172.907  14
   3  -8  -5 603.128 308.528  11
  -3  -8   4 356.505 178.292  14
   3  -8  -4 396.357 240.017  11
  -3  -8   3 4132.51 639.980  14
   3  -8  -3 4517.50 632.908  11
  -3  -8   2 781.735 346.326  14
   3  -8  -2 632.415 268.284  11
  -3  -8   1 314.202 226.120  14
   3  -8  -1-268.665 181.870  11
  -3  -8   1 52.9161 134.996  19
   3  -8   0 1392.35 381.446  11
  -3  -8   0 679.311 313.145  14
  -3  -8   0 785.909 269.075  19
  -3  -8  -1 11299.3 998.247  19
  -3  -8  -1 10585.4 1043.99  14
   3  -8   1 9432.52 877.800  11
   3  -8   2 76.7530 125.105  11
  -3  -8  -2 23.7622 196.116  19
  -3  -8  -2 288.702 233.008  14
  -3  -8  -3 772.877 301.331  14
  -3  -8  -3 400.970 223.449  19
  -3  -8  -4 1566.91 367.109  19
  -3  -8  -4 1626.59 421.508  14
  -3  -8  -5 1805.71 425.921  19
  -3  -8  -5 2034.33 484.243  14
  -3  -8  -6 7046.40 810.120  14
  -3  -8  -6 6560.22 762.046  19
  -3  -8  -7 1706.89 405.528  19
  -3  -8  -7 1142.17 337.715  14
  -3  -8  -8 984.763 287.626  14
  -3  -8  -8 783.031 289.625  19
  -3  -8  -9 795.393 261.668  19
  -3  -8  -9 1117.37 290.287  14
  -3  -8 -10 10575.4 883.848  19
  -3  -8 -10 10901.8 873.381  14
  -3  -8 -11 63.8142 153.282  19
   3  -8  11 348.929 135.016  10
  -3  -8 -11 377.728 187.457  14
  -3  -8 -12 445.665 174.417  19
  -3  -8 -12 379.308 156.424  14
   3  -8  12 699.495 212.057  10
  -3  -8 -13 760.179 225.374  19
   3  -8  13 723.142 197.279  10
  -3  -8 -14 4206.45 441.997  19
   3  -9 -12 1307.02 242.846  11
   3  -9 -11 95.1582 103.859  11
   3  -9 -10 3255.36 415.381  11
   3  -9  -9 1480.46 303.245  11
   3  -9  -8 8616.41 703.507  11
   3  -9  -7 687.193 247.504  11
   3  -9  -6 14680.5 949.568  11
   3  -9  -5-117.876 134.117  11
  -3  -9   5 168.155 131.216  14
   3  -9  -4 373.587 161.426  11
  -3  -9   4 230.717 142.006  14
   3  -9  -3 53.2255 153.239  11
  -3  -9   3-275.156 165.548  14
  -3  -9   2 259.125 171.261  14
   3  -9  -2 241.924 110.736  11
   3  -9  -1 64.1879 129.598  11
  -3  -9   1 61.4166 120.013  14
  -3  -9   0 2438.43 431.716  14
  -3  -9  -1 1904.46 374.866  14
  -3  -9  -2 1045.21 294.611  14
  -3  -9  -3 146.648 151.432  14
  -3  -9  -4 393.626 196.750  14
  -3  -9  -4-538.817 202.350  19
  -3  -9  -5-50.5034 130.961  19
  -3  -9  -5-31.8622 146.480  14
  -3  -9  -6 3468.75 449.483  19
  -3  -9  -6 3907.51 499.166  14
  -3  -9  -7 2149.88 356.221  14
  -3  -9  -7 2147.05 353.843  19
  -3  -9  -8 290.102 146.930  14
  -3  -9  -8-0.98571 74.7587  19
  -3  -9  -9 3880.24 425.979  19
  -4   0  28 2884.49 383.264  17
  -4   0  27-77.2718 118.560  17
  -4   0  26 8668.85 780.306  17
  -4   0  25-93.8166 179.766  17
  -4   0  24 3354.32 547.779  17
  -4   0  23-107.740 159.531  17
  -4   0  22 7755.49 839.230  17
  -4   0  21 282.903 198.265  17
  -4   0  20 7523.83 839.643  17
  -4   0  19 93.2645 117.536  17
  -4   0  18 56304.2 2125.71  10
  -4   0  18 60013.1 2246.25  17
  -4   0  17 973.634 554.532   1
  -4   0  16 2492.32 825.814   1
  -4   0  15-996.928 556.789   1
  -4   0  14 25940.6 2402.86   1
  -4   0  13 22.4867 205.216   3
  -4   0  13 5.93279 199.185   1
  -4   0  12 2121.95 657.640   3
  -4   0  12 1025.77 494.119   1
  -4   0  11 202.160 268.041   1
  -4   0  11-296.804 285.020   3
  -4   0  10 85285.4 3928.21   3
  -4   0  10 87378.8 3421.20   6
  -4   0  10 79810.1 3359.36   1
  -4   0   9-156.750 213.510   6
  -4   0   9 107.672 306.458   3
  -4   0   9-138.406 220.778   1
  -4   0   8 46884.3 2528.79   6
  -4   0   8 44894.3 2542.25   5
  -4   0   8 47786.4 2807.35   3
  -4   0   8 48006.3 2258.56   1
  -4   0   7-99.8310 340.173   3
  -4   0   7-105.486 198.083   6
  -4   0   7 201.372 272.385   5
  -4   0   7-55.8876 136.038   1
  -4   0   6 249563. 4312.14   1
  -4   0   6 241798. 5715.02   6
  -4   0   6 238978. 5341.91   5
  -4   0   6 250072. 6125.35   3
  -4   0   5-302.092 294.076   3
  -4   0   5 73.7929 225.947   6
  -4   0   5 141.324 168.813   1
  -4   0   5-44.4660 193.183   5
  -4   0   4 268762. 6120.17   3
  -4   0   4 263697. 5941.95   6
  -4   0   4 267025. 5207.63   5
  -4   0   4 270486. 3515.96   1
  -4   0   3 3.99129 252.424   3
  -4   0   3 63.2463 251.389   6
  -4   0   3 432.494 132.386   1
  -4   0   2 67651.8 2990.74   3
  -4   0   2 73613.0 2135.74   7
  -4   0   2 70440.0 3070.82   6
  -4   0   2 66753.9 2509.53   5
  -4   0   1 160.116 152.897   7
  -4   0   1 160.951 242.407   3
  -4   0   1 338.354 283.953   6
  -4   0   0 6325.94 938.393   6
  -4   0   0 7223.82 646.077   7
  -4   0   0 6267.61 890.320   3
  -4   0  -1 127.112 179.516   2
  -4   0  -1 114.841 130.790   7
  -4   0  -1 281.822 248.630   6
  -4   0  -2 104629. 3804.85   6
  -4   0  -2 104938. 3221.56   2
  -4   0  -3-3.01713 217.570   2
  -4   0  -3-23.4473 290.742   6
  -4   0  -4 13993.4 1232.31   2
  -4   0  -4 14748.9 1444.31   6
  -4   0  -4 14816.3 1140.15   7
  -4   0  -5-263.121 230.169   2
  -4   0  -5-186.895 297.796   6
  -4   0  -6 20666.9 1736.20   6
   4   0   6 26330.5 2168.73   8
  -4   0  -7 497.296 334.245   6
   4   0   7-24.8086 227.799   8
  -4   0  -7 221.185 249.119   4
  -4   0  -8 182338. 5805.41   4
   4   0   8 180861. 6108.58   8
   4   0   9-969.663 515.570   8
  -4   0  -9 365.695 319.806   4
  -4   0 -10 19893.5 2117.86   4
   4   0  10 20918.2 2204.77   8
   4   0  11-550.563 420.652   8
  -4   0 -11 338.727 341.243   4
   4   0  12 5387.32 1196.03   8
  -4   0 -12 7785.86 1423.92   4
  -4   0 -13 728.689 501.090   4
  -4   0 -14 94769.5 3032.19  13
  -4   0 -14 93602.2 5330.79   4
  -4   0 -15-45.4260 196.822  13
  -4   0 -16 9459.45 998.053  13
  -4   0 -17 234.532 248.081  13
  -4   0 -18 36011.0 1952.69  13
   4   0  19 107.194 145.255  17
   4   0  20 3.24373 142.913  17
   4   0  21 72.9220 157.228  17
   4   0  22 1101.43 290.086  17
   4   0  23-25.3709 113.783  17
   4   0  24 5215.52 502.195  17
  -4  -1  28 1646.32 298.431  17
  -4   1  28 1902.61 298.463  17
  -4   1  27 978.016 255.478  17
  -4  -1  27 802.572 248.639  17
  -4  -1  26 3784.29 525.801  17
  -4   1  26 3886.71 516.877  17
  -4  -1  25 441.393 214.109  18
  -4   1  25 488.317 227.936  17
  -4  -1  25 366.459 208.509  17
  -4  -1  24 4844.58 600.987  18
  -4  -1  24 4885.91 643.068  17
  -4   1  24 4852.50 622.470  17
  -4  -1  23 28204.6 1527.14  18
  -4   1  23 25681.6 1475.45  17
  -4  -1  23 27348.0 1548.45  17
  -4  -1  22 476.409 227.466  18
  -4   1  22 298.016 165.685  17
  -4  -1  22-16.7465 148.391  17
  -4  -1  22 237.749 200.477  10
  -4  -1  21 10728.4 994.920  18
  -4   1  21 9777.97 927.822  17
  -4  -1  21 10948.9 981.074  10
  -4  -1  21 11184.3 1013.42  17
  -4   1  20 15775.1 1182.61  17
  -4  -1  20 17601.3 1268.30  17
  -4  -1  20 16417.9 1202.98  10
  -4  -1  20 18440.8 1294.47  18
  -4   1  19 133867. 3401.24  17
  -4  -1  19 137244. 3482.78  17
  -4  -1  19 139371. 3523.10  18
  -4  -1  18 246.338 225.892  18
  -4   1  18 136.565 146.915  17
  -4  -1  18-168.389 208.236  17
  -4  -1  18-142.886 134.970  10
  -4   1  17 276.652 180.594  17
  -4  -1  17 206.145 152.642  17
  -4  -1  17 21.3401 154.473  10
  -4   1  16 145050. 6357.79   1
  -4   1  15 1919.63 742.854   1
  -4   1  14 29792.7 2656.15   3
  -4   1  14 27767.2 2567.30   1
  -4   1  13 5714.75 1148.40   1
  -4  -1  12 5058.47 941.515   1
  -4   1  12 5740.84 1079.08   1
  -4  -1  11 27164.2 2021.61   1
  -4  -1  11 26731.2 2340.46   5
  -4   1  11 27267.9 2221.05   1
  -4  -1  10 18736.7 1566.12   1
  -4   1  10 17623.7 1568.95   6
  -4  -1  10 17296.7 1822.53   5
  -4   1  10 16608.1 1656.86   1
  -4  -1  10 16686.1 1718.10   3
  -4  -1   9 5872.22 1006.73   3
  -4   1   9 6030.10 948.540   6
  -4   1   9 5170.45 887.246   1
  -4  -1   9 6290.40 1079.02   5
  -4   1   8 18136.3 1625.19   6
  -4  -1   8 18049.2 1734.92   5
  -4   1   8 17724.9 1530.79   1
  -4  -1   8 16652.1 1661.95   3
  -4   1   7 17840.8 1607.97   6
  -4  -1   7 16774.9 1592.24   5
  -4   1   7 18762.4 1470.43   5
  -4   1   7 18434.2 1490.27   1
  -4  -1   7 18676.4 1728.34   3
  -4   1   6 104187. 3898.13   6
  -4   1   6 106665. 3249.55   5
  -4  -1   6 107272. 3876.62   5
  -4   1   6 109558. 3394.25   1
  -4   1   5 217692. 5650.92   6
  -4  -1   5 218270. 5392.57   5
  -4   1   5 217145. 4353.25   5
  -4   1   5 217195. 4548.23   1
  -4  -1   5 221181. 5646.72   6
  -4   1   4 134614. 3426.57   1
  -4  -1   4 125301. 4020.25   5
  -4   1   4 131217. 3190.35   5
  -4  -1   4 130444. 4361.87   6
  -4  -1   3 1876.98 567.000   6
  -4   1   3 1647.26 335.938   5
  -4  -1   3 1542.71 446.054   5
  -4   1   3 1393.18 355.944   1
  -4   1   3 1591.48 436.810   7
  -4   1   2 202344. 4515.19   7
  -4  -1   2 197728. 5353.81   6
  -4   1   2 199546. 3932.92   1
  -4  -1   2 185891. 4758.44   5
  -4  -1   1 22698.1 1819.07   6
  -4   1   1 23397.7 1760.66   3
  -4   1   1 25119.4 1590.93   7
  -4   1   0 216369. 4675.17   7
  -4  -1   0 209129. 5513.02   6
  -4   1   0 199260. 4997.16   3
  -4   1  -1 64960.0 2810.52   3
  -4  -1  -1 69410.4 3181.02   6
  -4   1  -1 66207.8 2606.62   7
  -4  -1  -2 2055.65 576.589   6
  -4   1  -2 756.426 308.723   3
  -4  -1  -2 2672.06 581.654   2
  -4   1  -2 1168.83 407.473   7
  -4   1  -3 48067.0 2720.41   6
  -4  -1  -3 48248.0 2681.12   6
   4   1   3 48909.7 2452.13   8
  -4  -1  -3 49652.7 2564.61   2
  -4   1  -3 51315.2 2464.18   7
  -4   1  -3 51806.5 2410.13   3
  -4   1  -4 49565.7 2773.07   6
   4   1   4 52021.4 2634.08   8
  -4  -1  -4 50645.4 2673.11   2
  -4   1  -4 55121.2 2627.30   7
  -4  -1  -5 36685.7 2316.26   2
   4   1   5 37999.4 2358.72   8
  -4   1  -5 41981.4 2384.33   7
  -4   1  -5 36308.7 2401.65   6
  -4   1  -6 36764.1 2419.44   6
  -4  -1  -6 32385.8 2249.41   2
   4   1   6 32197.9 2259.63   8
  -4   1  -6 35116.4 2283.84   7
  -4  -1  -7 45303.2 2754.55   2
  -4   1  -7 45871.4 2693.57   6
   4   1   7 39180.6 2612.26   8
  -4   1  -7 49611.3 2832.66   7
   4  -1   8 11625.0 1623.30   8
   4   1   8 7941.31 1268.52   8
  -4   1  -8 10487.8 1374.09   7
   4   1   9 5642.25 1097.16   8
   4  -1   9 8459.21 1440.53   8
   4  -1  10 1531.45 663.217   8
   4  -1  11 1320.51 615.428   8
   4  -1  12 15847.8 2105.75   8
   4  -1  13-2488.78 883.928   8
  -4  -1 -14 14678.9 1186.08  13
  -4   1 -14 14044.6 1177.69  13
  -4  -1 -15 4782.18 687.130  13
  -4   1 -15 2637.64 525.031  13
  -4  -1 -16 11674.1 1097.01  13
  -4   1 -16 12309.1 1142.48  13
  -4  -1 -17-138.096 222.552  13
  -4   1 -17 207.406 269.732  13
   4   1  18 4754.33 641.606  17
  -4  -1 -18 5298.97 751.363  13
  -4   1 -18 4619.31 720.172  13
  -4   1 -19 14539.9 1222.97  13
   4   1  19 12584.0 1011.64  17
   4   1  20 17889.8 1168.76  17
   4  -1  20 17105.2 1206.75  17
   4   1  21 6060.85 648.255  17
   4  -1  21 6922.07 750.091  17
   4  -1  22 461.703 220.224  17
   4  -1  23 3.04993 142.866  17
   4  -1  24 3848.00 456.041  17
   4  -1  25 554.777 179.801  17
  -4  -2  28 2031.22 310.378  17
  -4  -2  27 272.670 142.102  18
  -4  -2  27 402.975 201.059  17
  -4  -2  26 14548.8 924.839  18
  -4   2  26 14926.1 906.060  17
  -4  -2  26 16315.9 1012.98  17
  -4  -2  25 1913.74 382.115  18
  -4  -2  25 2833.78 461.338  17
  -4   2  25 2784.98 431.927  17
  -4  -2  24 127.356 129.702  18
  -4  -2  24 224.555 200.858  17
  -4   2  24 348.281 187.040  17
  -4  -2  23 1352.59 351.218  18
  -4  -2  23 1492.76 384.534  17
   4  -2 -23 910.325 276.738  11
  -4  -2  23 1546.63 365.497  10
  -4   2  23 1164.04 330.946  17
  -4  -2  22 3867.30 603.816  18
  -4   2  22 3250.20 524.222  17
  -4  -2  22 3665.75 568.538  17
  -4  -2  22 3505.04 557.632  10
  -4  -2  21 1848.80 429.354  18
  -4   2  21 1725.39 399.832  17
  -4  -2  21 1913.37 439.572  17
  -4  -2  21 1564.49 411.992  10
  -4  -2  20 20162.0 1381.65  18
  -4  -2  20 19994.5 1341.46  10
  -4  -2  20 20491.1 1354.75  17
  -4   2  20 19184.0 1279.76  17
  -4  -2  19 4810.11 683.622  18
  -4   2  19 5925.35 716.530  17
  -4  -2  19 5965.06 737.020  17
  -4  -2  19 4497.36 650.102  10
  -4   2  18 32069.2 1624.04  17
  -4  -2  18 33806.6 1706.33  17
  -4  -2  18 31683.9 1664.05  10
  -4  -2  17 647.141 223.274  18
  -4   2  17 534.697 213.721  17
  -4  -2  17 774.848 292.360  17
  -4  -2  17 473.857 226.036  10
  -4  -2  16 17273.9 1214.30  18
  -4  -2  16 17488.7 1199.16  10
  -4   2  16 17105.6 2285.44   1
  -4  -2  15-313.991 373.479   5
  -4   2  15-211.744 437.626   1
  -4  -2  14 65406.4 4294.18   5
  -4   2  14 69240.7 4289.75   1
  -4   2  13 634.626 503.416   1
  -4  -2  13 356.972 318.034   5
  -4   2  12 940.619 516.896   1
  -4  -2  12 1084.80 504.737   5
  -4  -2  11 13153.3 1718.92   5
  -4   2  11 10763.7 1503.20   1
  -4   2  10 11171.3 1375.59   6
  -4  -2  10 10564.4 1492.50   5
  -4   2  10 10466.1 1446.44   1
  -4  -2   9 262144. 7195.14   5
  -4   2   9 280356. 7048.90   1
  -4  -2   8 122909. 4796.70   5
  -4   2   8 135298. 4723.07   1
  -4  -2   7 232432. 6401.46   5
  -4   2   7 241938. 6083.87   1
  -4  -2   6 52990.9 2989.27   5
  -4   2   6 55758.1 2815.44   1
  -4  -2   5 2106.48 599.637   5
  -4   2   5 1791.92 501.207   1
  -4   2   4 54717.0 2822.46   7
  -4  -2   4 54698.1 2932.11   5
  -4   2   4 56025.0 2672.77   1
  -4   2   3 6779.79 930.209   1
  -4  -2   3 6393.60 1021.03   5
  -4   2   3 6802.00 1004.88   7
  -4   2   2 161543. 4745.07   7
  -4   2   1 606.794 316.700   7
  -4   2   0 25803.6 1934.33   7
  -4   2  -1 24.1140 268.291   7
  -4   2  -2 6606.80 936.262   3
  -4   2  -2 4660.34 846.290   7
  -4  -2  -2 5055.11 914.539   2
  -4  -2  -3 2917.90 712.941   2
  -4   2  -3 3010.86 604.475   3
  -4   2  -3 3220.35 704.929   7
  -4  -2  -4 75154.4 3633.64   2
  -4   2  -4 78511.8 3624.31   7
  -4  -2  -5 5858.42 1067.81   2
  -4   2  -5 6443.39 1067.67   7
  -4   2  -6 3632.23 875.237   7
  -4  -2  -6 3414.98 837.674   2
  -4  -2  -7 1568.28 562.915   2
  -4   2  -7 2085.56 707.875   7
  -4   2  -8 2313.67 708.596   7
  -4  -2  -8 1846.19 658.039   2
  -4   2  -9 146.502 255.002   7
  -4  -2  -9 1294.98 495.507   2
   4  -2   9 1331.87 653.295   8
  -4   2 -10 9347.67 1545.82   7
  -4  -2 -10 8068.85 1388.13   2
   4  -2  10 11498.2 1804.43   8
  -4  -2 -11 19744.5 2238.52   2
   4  -2  11 21958.5 2559.76   8
  -4  -2 -12 4399.14 1038.96   2
   4   2  12 3747.22 984.962   9
   4  -2  12 3490.95 1082.98   8
  -4  -2 -13 27670.4 1579.38  13
  -4   2 -13 24987.2 1567.80  13
   4  -2  14 1107.63 317.799  10
  -4   2 -14 502.863 264.301  13
   4  -2  15 2416.34 466.708  10
  -4  -2 -15 3225.20 569.411  13
  -4   2 -15 2420.73 516.258  13
  -4  -2 -16 1072.44 330.355  13
  -4   2 -16 1138.92 393.161  13
  -4   2 -17 40387.5 2057.45  13
  -4   2 -18 623.978 319.280  13
  -4   2 -19 31342.2 1756.80  13
   4  -2  20 13517.9 1066.97  17
   4  -2  21-24.6624 148.631  17
   4  -2  22 5261.89 606.464  17
   4  -2  23 2921.04 432.180  17
   4  -2  24 3346.70 411.064  17
  -4  -3  27 145.953 102.688  18
  -4  -3  27 351.425 133.973  17
  -4  -3  26 1539.23 295.051  17
  -4  -3  26 1873.70 340.257  18
  -4  -3  25 3443.63 469.320  17
  -4  -3  25 3011.43 456.930  18
  -4  -3  24 1910.83 385.213  18
  -4  -3  24 2920.95 478.532  17
  -4  -3  24 2343.57 429.543  10
  -4  -3  23 2038.87 389.336  17
  -4  -3  23 2097.38 410.820  10
  -4  -3  23 1673.34 391.995  18
   4  -3 -23 3158.65 497.492  11
  -4  -3  22 10566.9 982.321  18
   4  -3 -22 9967.48 913.268  11
  -4  -3  22 9918.67 915.763  10
  -4  -3  22 10797.5 930.921  17
  -4  -3  21 5245.20 718.063  18
  -4  -3  21 6269.19 723.257  17
  -4  -3  21 5562.41 697.748  10
   4  -3 -21 5816.80 731.187  11
   4  -3 -20 60515.9 2373.68  11
  -4  -3  20 59685.4 2390.15  18
  -4  -3  20 58578.4 2236.62  17
  -4  -3  20 56953.6 2253.08  10
  -4  -3  19 1368.43 386.734  18
   4  -3 -19 1514.91 414.986  11
  -4  -3  19 1429.57 366.897  17
  -4  -3  19 916.808 344.227  10
  -4  -3  18 63003.6 2463.86  18
  -4  -3  18 59671.7 2326.58  10
  -4  -3  18 62833.8 2296.98  17
  -4  -3  17 7360.20 850.912  18
  -4  -3  17 7107.43 799.141  10
  -4  -3  17 6311.55 731.657  17
  -4  -3  16 6185.93 756.926  18
  -4  -3  16 7957.96 794.079  17
  -4  -3  16 8334.59 860.153  10
  -4  -3  15 240.655 210.923  18
  -4  -3  15-229.215 226.922  10
  -4   3  14-473.998 414.433   1
  -4  -3  14 319.778 360.884   5
  -4   3  13 690.169 474.270   1
  -4  -3  13 398.450 418.138   5
  -4  -3  12 23034.6 2522.87   5
  -4   3  12 22916.9 2480.94   1
  -4  -3  11 14407.0 1964.05   5
  -4   3  11 10473.0 1646.44   1
  -4  -3  10 1156.32 532.247   5
  -4   3  10 2048.32 625.866   1
  -4   3   9 417.740 354.070   1
  -4  -3   9 289.883 311.011   5
  -4  -3   8 18375.9 2006.81   5
  -4   3   8 19493.4 2009.02   1
  -4  -3   7-214.720 300.946   5
  -4   3   7 118.744 239.963   1
  -4   3   6 170717. 5822.47   7
  -4  -3   6 157928. 5622.63   5
  -4   3   6 160921. 5472.64   1
  -4  -3   5 2150.30 708.627   5
  -4   3   5 3156.73 750.669   1
  -4   3   5 3577.02 866.038   7
  -4  -3   4 8759.30 1299.47   5
  -4   3   4 10922.8 1401.93   1
  -4   3   4 10298.1 1414.05   7
  -4   3   3 8694.02 1230.98   1
  -4   3   3 7533.58 1189.49   7
  -4   3   2 3182.74 785.728   7
  -4   3   1 4142.93 924.866   7
  -4   3   0 45931.5 2934.22   7
  -4   3  -1 177867. 5806.56   7
  -4   3  -2 28034.3 2334.37   7
  -4   3  -3 1291.76 518.447   7
  -4  -3  -4 2695.51 763.714   2
  -4   3  -4 3356.25 851.424   7
  -4  -3  -5 13889.0 1817.08   2
  -4   3  -5 14784.6 1835.01   7
  -4  -3  -6 46772.6 3320.67   2
  -4   3  -6 48814.9 3365.60   7
  -4  -3  -7 32378.5 2826.52   2
  -4   3  -7 33529.0 2867.01   7
  -4   3  -8 2840.24 865.992   7
  -4  -3  -8 2272.39 785.216   2
  -4  -3  -9 34028.7 3053.38   2
  -4   3  -9 41676.4 3359.02   7
  -4   3 -10 8139.06 1563.41   7
  -4  -3 -10 5962.68 1323.33   2
   4  -3  10 6570.89 1426.33   8
  -4   3 -11 4404.69 1212.68   7
   4  -3  12 67920.9 2486.86  10
  -4   3 -12 67409.2 2549.96  13
  -4   3 -13 6272.64 793.137  13
   4  -3  13 3911.91 602.315  10
   4  -3  14 5519.99 729.514  10
  -4   3 -14 5850.65 772.374  13
   4  -3  15 8151.43 882.129  10
  -4   3 -15 8555.16 927.959  13
   4  -3  16 1396.91 364.703  10
  -4   3 -16 2626.94 526.029  13
   4  -3  17 1385.05 387.559  10
  -4   3 -17 1646.46 441.944  13
   4  -3  18-630.397 266.384  10
  -4   3 -18-1.86790 198.165  13
   4  -3  19 5099.35 643.693  10
   4  -3  19 5367.49 681.577  17
   4  -3  20 899.586 304.570  17
   4  -3  20 629.107 221.797  10
   4  -3  21 1513.38 347.176  17
   4  -3  22 4467.20 527.514  17
   4  -3  23 4625.75 494.618  17
   4  -3  24 637.682 179.921  17
  -4  -4  26 567.974 169.488  18
  -4  -4  25 846.674 248.418  18
  -4  -4  24-5.78457 157.226  18
  -4  -4  23 139.897 185.195  18
   4  -4 -23 102.067 129.809  11
  -4  -4  23 1.35883 127.333  10
  -4  -4  22-66.4345 218.601  18
   4  -4 -22 289.668 191.213  11
  -4  -4  22 76.4634 156.223  10
  -4  -4  21-69.4409 164.383  18
   4  -4 -21-53.8520 153.944  11
  -4  -4  21-73.7022 170.640  10
  -4  -4  20 1025.68 281.984  10
   4  -4 -20 1313.74 369.369  11
  -4  -4  20 1167.73 366.175  18
  -4  -4  19 5862.81 761.984  18
  -4  -4  19 5417.74 708.087  10
   4  -4 -19 5305.61 713.147  11
   4  -4 -18 8061.20 906.508  11
  -4  -4  18 8222.78 898.225  18
  -4  -4  18 7784.76 850.061  10
  -4  -4  17 28.1495 139.328  18
   4  -4 -17-72.7373 232.472  11
  -4  -4  17 391.477 222.735  10
  -4  -4  16 203.898 219.012  18
   4  -4 -16-122.539 188.033  11
  -4  -4  16-137.259 172.943  10
  -4  -4  15 197.207 178.776  18
  -4  -4  15 47.9664 169.370  10
   4  -4 -15 197.002 203.674  11
  -4  -4  14 301.849 195.626  18
   4  -4 -14 351.183 226.756  11
  -4  -4  14 298.702 222.657  10
  -4  -4  13-27.2674 173.872  18
  -4  -4  13 97.0618 158.996  10
   4  -4 -13-252.025 202.082  11
  -4  -4  12-1829.90 748.445   5
   4  -4 -12 239.941 194.350  11
  -4   4  11 2177.01 837.879   1
  -4  -4  11 7369.14 1467.23   5
  -4  -4  10 23947.4 2588.63   5
  -4   4  10 23051.2 2549.88   1
  -4   4   9 26988.0 2721.09   7
  -4  -4   9 25430.3 2611.94   5
  -4   4   9 23468.1 2518.55   1
  -4   4   8 25821.0 2620.29   7
  -4  -4   8 23936.3 2456.78   5
  -4   4   8 24982.6 2568.99   1
  -4  -4   7 693.984 446.020   5
  -4   4   7 65.9349 249.206   7
  -4   4   7-145.352 312.615   1
  -4   4   6 7661.34 1402.98   7
  -4  -4   6 8889.81 1460.06   5
  -4   4   6 7234.79 1333.14   1
  -4   4   5 122.882 303.036   7
  -4   4   5 425.469 383.298   1
  -4   4   4 914.001 539.561   7
  -4   4   4 1514.56 624.542   1
  -4   4   3 26327.1 2521.78   7
  -4   4   3 26763.8 2472.68   1
  -4   4   2 400.348 402.040   7
  -4   4   1 1608.46 670.518   7
  -4   4   0 11323.2 1643.47   7
  -4   4  -1-312.112 307.359   7
  -4   4  -2 4146.23 1055.57   7
  -4   4  -3 19120.3 2205.65   7
  -4   4  -4 10830.2 1735.45   7
  -4   4  -5 9692.73 1691.59   7
  -4   4  -6 30101.7 2924.88   7
  -4  -4  -7 829.297 535.724   2
  -4   4  -7 1587.83 727.790   7
  -4  -4  -8 109047. 5739.58   2
  -4   4  -8 113805. 5883.50   7
  -4  -4  -9 4362.45 635.483  19
  -4  -4 -10 43609.5 1974.03  19
  -4  -4 -11 26399.5 1544.21  19
   4  -4  11 17412.4 1300.69  10
   4  -4  12 31213.0 1754.56  10
   4  -4  13 634.586 298.364  10
   4  -4  14 49083.4 2183.82  10
   4  -4  15 10330.9 1009.53  10
   4  -4  16 8128.93 879.767  10
   4  -4  17 109.565 158.407  10
   4  -4  18 1277.21 328.041  17
   4  -4  18 632.493 251.285  10
   4  -4  19 126.696 194.469  17
   4  -4  19 160.012 185.965  10
   4  -4  20 16674.0 1034.49  10
   4  -4  20 16672.7 1031.34  17
   4  -4  21 1986.10 348.920  17
   4  -4  21 2659.11 384.479  10
   4  -4  22 655.438 198.451  17
   4  -4  22 384.353 127.522  10
  -4  -5  24 531.191 189.767  18
  -4  -5  23 631.351 216.704  18
   4  -5 -22 8201.93 704.195  11
  -4  -5  22 7914.60 734.230  18
  -4  -5  22 7375.87 678.115  10
  -4  -5  21 628.127 246.866  18
   4  -5 -21 922.916 284.642  11
  -4  -5  21 1012.33 289.233  10
   4  -5 -20 3046.88 502.187  11
  -4  -5  20 3338.99 537.915  18
  -4  -5  20 2985.50 471.384  10
   4  -5 -19 312.100 220.330  11
  -4  -5  19 311.279 216.190  10
  -4  -5  19 361.193 192.079  18
  -4  -5  18 2031.04 452.470  18
  -4  -5  18 1754.56 399.887  10
   4  -5 -18 1924.53 437.355  11
   4  -5 -17 6603.38 805.654  11
  -4  -5  17 6782.18 753.755  10
  -4  -5  17 5797.08 745.705  18
   4  -5 -16 57.0994 199.421  11
  -4  -5  16 447.414 238.511  18
  -4  -5  16 241.051 243.109  10
  -4  -5  15 4682.57 664.928  18
  -4  -5  15 5180.30 664.084  10
   4  -5 -15 4629.10 691.409  11
  -4  -5  14 3031.52 528.174  18
  -4  -5  14 4407.53 617.691  10
   4  -5 -14 3221.79 597.386  11
  -4  -5  13 101.607 150.893  18
   4  -5 -13 187.741 195.940  11
   4  -5 -12 21209.9 1434.00  11
  -4  -5  12 23364.9 1407.97  18
   4  -5 -11 4097.84 629.010  11
   4  -5 -10 5432.64 715.154  11
  -4  -5  10 6902.68 792.392  14
  -4  -5   9 322.122 217.238  14
   4  -5  -9-7.21041 160.665  11
   4  -5  -8 1211.71 349.187  11
  -4   5   7 7910.83 1603.32   7
  -4   5   7 8783.40 1649.35   1
  -4   5   6 5301.05 1242.33   7
  -4   5   6 4420.69 1228.86   1
  -4   5   5 16704.9 2272.53   7
  -4   5   5 14849.4 2090.87   1
  -4   5   4 5906.49 1348.57   7
  -4   5   4 4522.27 1139.77   1
  -4   5   3 13713.1 2038.70   7
  -4   5   3 14724.1 2061.66   1
  -4   5   2 1205.22 691.566   7
  -4   5   2-300.861 376.927   1
  -4   5   1 6498.37 1381.05   7
  -4   5   0 35914.2 3258.69   7
  -4   5  -1 1474.58 790.512   7
  -4   5  -2 1201.74 675.007   7
  -4   5  -3 6796.15 1434.18   7
  -4  -5  -4 225.018 232.397  19
  -4  -5  -5 7352.86 835.490  19
  -4  -5  -6 38670.4 1931.64  19
  -4  -5  -7 7191.24 848.626  19
  -4  -5  -8 258.796 211.303  19
  -4  -5  -9 11736.0 1081.72  19
  -4  -5 -10 17774.9 1328.51  19
   4  -5  10 16304.9 1288.24  10
  -4  -5 -11 18858.4 1353.88  19
   4  -5  11 19076.7 1396.31  10
  -4  -5 -12 1421.82 403.337  19
   4  -5  12 1166.62 395.631  10
  -4  -5 -13 1531.45 405.767  19
   4  -5  13 1198.04 365.179  10
   4  -5  14 2396.30 496.284  10
   4  -5  15-224.963 274.995  10
   4  -5  16 1931.57 428.700  10
   4  -5  16 2077.98 407.872  17
   4  -5  17 3573.29 498.448  17
   4  -5  17 3986.49 577.758  10
   4  -5  18 6987.16 712.141  10
   4  -5  18 7399.00 670.713  17
   4  -5  19 2266.03 345.145  17
   4  -5  19 2912.08 434.192  10
   4  -5  20-94.4530 136.336  10
   4  -5  21 148.218 113.783  10
  -4  -6  22-30.1937 91.5692  18
  -4  -6  21 130.232 149.204  18
   4  -6 -21-4.96182 106.569  11
   4  -6 -20 7314.43 670.432  11
  -4  -6  20 6710.26 636.506  18
  -4  -6  20 6711.79 602.839  10
  -4  -6  19 160.760 139.468  18
  -4  -6  19 315.074 168.063  10
   4  -6 -19 389.467 205.433  11
   4  -6 -18 5813.25 670.976  11
  -4  -6  18 6312.45 638.063  10
  -4  -6  18 5995.65 647.683  18
   4  -6 -17 13507.7 1066.98  11
  -4  -6  17 12400.0 909.494  10
  -4  -6  17 12507.6 964.573  18
  -4  -6  16 3065.24 504.100  18
   4  -6 -16 3458.39 563.038  11
  -4  -6  15-265.018 184.093  18
   4  -6 -15 85.0116 160.288  11
   4  -6 -14 8391.89 895.540  11
   4  -6 -13 2138.93 461.824  11
   4  -6 -12 926.468 340.310  11
   4  -6 -11 116.652 237.853  11
   4  -6 -10 9343.03 957.010  11
  -4  -6  10 9771.55 951.239  14
   4  -6  -9 263.252 198.876  11
  -4  -6   9 966.248 327.098  14
   4  -6  -8 4591.94 672.629  11
  -4  -6   8 5356.69 726.565  14
   4  -6  -7 7039.43 835.750  11
  -4  -6   7 11391.4 1062.32  14
   4  -6  -6 4529.57 657.879  11
  -4  -6   6 5225.83 728.882  14
  -4  -6   5 644.522 309.372  14
   4  -6  -5 324.535 202.187  11
  -4  -6   4 882.523 272.034  19
   4  -6  -4 488.345 199.384  11
  -4  -6   4 706.447 302.037  14
   4  -6  -3 7333.47 810.038  11
  -4  -6   3 4634.29 687.093  14
  -4  -6   3 6375.95 773.634  19
   4  -6  -2 72297.6 2499.80  11
  -4  -6   2 71321.7 2607.54  19
  -4  -6   1 14823.8 1197.20  19
  -4  -6   1 15669.4 1287.15  14
  -4  -6   0 3529.71 630.692  14
  -4  -6   0 3404.09 589.435  19
  -4  -6  -1 852.047 296.289  19
  -4  -6  -1 2511.55 526.527  14
  -4  -6  -2 9086.85 959.747  19
  -4  -6  -3-90.7936 163.096  19
  -4  -6  -4 2054.18 458.725  19
  -4  -6  -5 696.180 316.744  19
  -4  -6  -6 822.037 315.286  19
  -4  -6  -7 153.641 244.659  19
  -4  -6  -8 4600.09 702.738  19
  -4  -6  -8 5246.52 730.697  14
   4  -6   8 4500.68 690.137  10
  -4  -6  -9 9577.29 985.098  19
   4  -6   9 10208.2 1009.14  10
  -4  -6  -9 10513.9 1013.74  14
  -4  -6 -10 584.388 275.548  19
   4  -6  10 362.662 249.066  10
  -4  -6 -11 1119.70 321.141  19
   4  -6  11 587.604 268.321  10
  -4  -6 -12-17.0022 153.191  19
   4  -6  12 614.949 297.566  10
  -4  -6 -13-11.7449 123.674  19
   4  -6  13 815.985 300.547  10
  -4  -6 -14 1792.05 401.659  19
   4  -6  14 1518.40 383.889  10
  -4  -6 -15 5.43966 141.071  19
   4  -6  15 3.77791 183.142  10
   4  -6  16 3543.97 516.006  10
   4  -6  17 739.568 237.553  10
   4  -6  18 4014.56 475.571  10
   4  -6  19 710.400 188.590  10
   4  -7 -19 277.535 137.938  11
   4  -7 -18 1353.63 294.817  11
   4  -7 -17 432.401 222.054  11
   4  -7 -16 3396.99 501.019  11
   4  -7 -15 1880.91 399.238  11
   4  -7 -14 8823.67 851.000  11
   4  -7 -13 197.855 243.670  11
   4  -7 -12 39211.1 1857.50  11
   4  -7 -11 256.932 231.737  11
   4  -7 -10 8731.30 899.693  11
  -4  -7   9 147.293 182.408  14
   4  -7  -9 325.993 224.348  11
   4  -7  -8 3548.65 597.296  11
  -4  -7   8 4278.43 648.733  14
  -4  -7   7 1511.94 424.288  14
   4  -7  -7 1489.71 406.643  11
   4  -7  -6 6124.58 752.070  11
  -4  -7   6 6603.39 808.564  14
   4  -7  -5 1193.90 347.352  11
  -4  -7   5 1880.79 457.275  14
   4  -7  -4 5074.22 715.630  11
  -4  -7   4 5335.37 745.693  14
   4  -7  -3 4159.02 642.759  11
  -4  -7   3 5208.25 745.124  14
  -4  -7   2 383.791 225.079  19
   4  -7  -2 959.837 305.490  11
  -4  -7   2 871.811 350.255  14
   4  -7  -1 453.221 214.616  11
  -4  -7   1 801.527 332.059  14
  -4  -7   1 780.492 312.704  19
  -4  -7   0 1199.65 386.620  14
   4  -7   0 1155.61 322.230  11
  -4  -7   0 600.480 279.537  19
  -4  -7  -1 264.179 224.271  19
  -4  -7  -1-10.4828 184.649  14
  -4  -7  -2 140.892 133.808  19
  -4  -7  -2 309.323 215.182  14
  -4  -7  -3 943.084 347.398  19
  -4  -7  -3 1306.43 393.218  14
  -4  -7  -4 862.441 334.497  19
  -4  -7  -4 513.338 296.433  14
   4  -7   4 216.242 197.372  10
  -4  -7  -5 427.004 224.910  19
  -4  -7  -5 102.390 204.640  14
   4  -7   5-74.9379 179.444  10
  -4  -7  -6 3683.53 620.429  19
  -4  -7  -6 3776.49 630.963  14
   4  -7   6 3273.23 550.168  10
  -4  -7  -7-147.625 230.338  19
  -4  -7  -7 252.487 179.469  14
   4  -7   7 201.772 249.640  10
  -4  -7  -8 121.409 168.110  19
  -4  -7  -8 44.1832 156.188  14
   4  -7   8 46.7451 196.767  10
   4  -7   9 11153.6 975.180  10
  -4  -7  -9 9105.05 914.544  19
  -4  -7  -9 11396.6 992.758  14
  -4  -7 -10 24406.0 1461.13  19
   4  -7  10 23988.4 1410.93  10
  -4  -7 -10 27069.0 1458.45  14
  -4  -7 -11 155.916 195.889  19
   4  -7  11-0.75708 186.262  10
  -4  -7 -12 155.562 149.219  19
   4  -7  12 407.356 242.658  10
  -4  -7 -13 2524.49 428.020  19
   4  -7  13 2461.44 417.702  10
  -4  -7 -14-32.3843 106.264  19
   4  -7  14 2.99223 110.710  10
   4  -7  15 1523.74 305.151  10
  -4  -7 -15 1102.82 243.129  19
   4  -7  16 663.438 198.701  10
   4  -8 -16 871.553 209.524  11
   4  -8 -16 669.351 199.177  19
   4  -8 -15 416.425 165.059  11
   4  -8 -14 2195.30 360.115  11
   4  -8 -13 159.484 160.280  11
   4  -8 -12 5586.80 610.867  11
   4  -8 -11 271.621 173.611  11
   4  -8 -10 1590.89 372.385  11
   4  -8  -9 246.914 173.030  11
   4  -8  -8 242.571 159.604  11
  -4  -8   8 43.1073 143.216  14
  -4  -8   7-40.3962 126.435  14
   4  -8  -7-75.3167 147.172  11
   4  -8  -6 623.168 252.655  11
  -4  -8   6 507.796 263.932  14
   4  -8  -5 2160.42 450.192  11
  -4  -8   5 2585.93 469.538  14
  -4  -8   4 35.7401 144.513  14
   4  -8  -4 293.024 205.104  11
   4  -8  -3 144.807 213.478  11
  -4  -8   3-6.22200 146.961  14
  -4  -8   2 4685.82 658.940  14
  -4  -8   2 4514.83 610.884  12
   4  -8  -2 5190.22 646.532  11
   4  -8  -1 1018.94 293.854  11
  -4  -8   1 973.175 339.743  14
  -4  -8   0 5505.35 719.014  14
   4  -8   0 5193.73 618.700  11
  -4  -8  -1-147.481 232.572  19
  -4  -8  -1 157.169 158.308  14
  -4  -8  -2 1076.75 351.170  14
  -4  -8  -2 705.147 243.951  19
  -4  -8  -3 112.472 138.621  19
  -4  -8  -3 316.095 246.112  14
  -4  -8  -4 2748.65 498.016  19
  -4  -8  -4 3371.06 559.130  14
  -4  -8  -5 184.605 185.825  14
  -4  -8  -5 375.739 216.835  19
  -4  -8  -6 38.2508 143.338  19
  -4  -8  -6 45.2409 163.733  14
  -4  -8  -7 429.525 225.112  14
  -4  -8  -7 119.263 147.935  19
  -4  -8  -8 2108.65 404.412  19
  -4  -8  -8 2787.95 450.668  14
   4  -8   9 89.1584 112.358  10
  -4  -8  -9 7.25747 163.806  14
  -4  -8  -9 97.4802 126.008  19
  -4  -8 -10 2461.00 399.368  19
   4  -8  10 2986.67 392.309  10
  -4  -8 -10 2262.09 354.250  14
  -4  -8 -11 1464.19 312.632  19
   4  -8  11 964.593 232.515  10
   4  -8  12-76.5615 97.6746  10
  -4  -8 -12 240.341 148.074  19
   4  -9 -11 211.817 120.307  11
   4  -9 -10 287.920 115.716  11
   4  -9  -9 1099.96 234.062  11
   4  -9  -8 154.550 108.807  11
   4  -9  -7 413.103 191.161  11
   4  -9  -6 1102.68 249.105  11
  -4  -9   6 1414.06 268.200  14
   4  -9  -5 16.7549 92.6356  11
  -4  -9   5-154.583 128.015  14
  -4  -9   4 3941.36 484.221  14
   4  -9  -4 3991.30 470.729  11
  -4  -9   3 4176.53 513.857  14
   4  -9  -3 3821.16 449.495  11
   4  -9  -2 262.802 138.874  11
  -4  -9   2 181.343 151.353  14
  -4  -9   1 1265.36 295.476  14
  -4  -9   0 8341.00 727.621  14
  -4  -9   0 7788.36 634.285  12
  -4  -9  -1 1054.33 266.433  14
  -4  -9  -1 871.979 223.488  12
  -4  -9  -2 133.746 105.675  14
  -4  -9  -2 713.822 215.544  12
  -4  -9  -3 176.118 139.919  14
  -4  -9  -3 141.746 108.573  12
  -4  -9  -4 2275.18 373.411  14
  -4  -9  -4 852.054 221.572  12
  -4  -9  -5 290.544 143.311  14
  -4  -9  -5 259.895 131.889  12
  -4  -9  -6 195.485 111.375  14
  -4  -9  -6 32.2625 68.9751  12
  -4  -9  -7 2765.33 356.691  12
  -5   0  28 254.242 143.484  17
  -5   0  27 62.9866 149.819  17
  -5   0  26 25082.3 1286.24  17
  -5   0  25-82.8421 143.385  17
  -5   0  24 6801.55 748.936  17
  -5   0  23-25.2169 200.726  17
  -5   0  22 384.820 224.145  17
  -5   0  21-17.7908 150.967  17
  -5   0  20 15164.0 1180.51  17
  -5   0  19-53.8681 162.226  18
  -5   0  19-4.41068 157.241  17
  -5   0  18 21459.3 1342.63  18
  -5   0  18 14631.3 1135.52  17
  -5   0  17-183.500 151.464  18
  -5   0  17-241.944 174.703  17
  -5   0  16 382.445 364.233   5
  -5   0  16 1572.35 354.229  17
  -5   0  15-2.83580 228.021   5
  -5   0  14 54154.4 3748.53   3
  -5   0  14 42434.1 3353.34   5
  -5   0  13 91.5085 311.753   3
  -5   0  13-619.461 402.514   5
  -5   0  12 185.381 270.749   3
  -5   0  12-357.913 356.109   5
  -5   0  11-38.7764 247.282   3
  -5   0  11 41.4280 118.258   5
  -5   0  10 427473. 9719.18   3
  -5   0  10 451385. 9083.90   6
  -5   0  10 422771. 9029.05   5
  -5   0   9-514.155 345.709   6
  -5   0   9-127.887 227.195   5
  -5   0   8 86346.5 4215.59   3
  -5   0   8 95386.7 4153.93   6
  -5   0   8 87262.7 3798.27   5
  -5   0   7 325.302 408.425   3
  -5   0   7 842.411 417.604   6
  -5   0   7-56.0206 157.607   5
  -5   0   6 136162. 5086.20   3
  -5   0   6 136322. 4924.24   6
  -5   0   6 136061. 4418.01   5
  -5   0   5-255.311 298.454   3
  -5   0   5-590.791 390.836   6
  -5   0   5-102.805 181.591   5
  -5   0   4 9357.32 1333.69   3
  -5   0   4 8750.46 1259.07   6
  -5   0   4 8202.23 1030.27   5
  -5   0   3-196.015 271.513   3
  -5   0   3 162.915 282.171   6
  -5   0   2 6586.61 1089.37   6
  -5   0   2 7491.49 1152.31   3
  -5   0   1-31.2622 186.324   3
  -5   0   1-221.466 269.701   6
  -5   0   0 35138.3 2512.52   6
  -5   0  -1-613.442 374.684   6
  -5   0  -2 1518.18 573.091   6
  -5   0  -3-28.1538 166.675   2
  -5   0  -3-224.843 280.951   6
  -5   0  -4 63.3039 184.984   2
  -5   0  -4 11.1590 143.956   6
  -5   0  -5-52.6011 185.862   2
  -5   0  -5-287.665 282.790   6
  -5   0  -6 25589.6 2226.64   6
   5   0   6 26722.5 2382.44   8
  -5   0  -6 25665.0 2033.88   2
   5   0   7 893.396 496.113   8
   5   0   8 120498. 5385.88   8
   5   0   9 405.484 351.097   8
   5   0  10 2219.15 797.635   8
   5   0  11-8.56022 205.374   8
  -5   0 -12 10467.6 1037.39  13
  -5   0 -13 181.782 227.364  13
  -5   0 -14 18875.9 1412.64  13
  -5   0 -15 165.313 179.033  13
  -5   0 -16 17601.7 1360.01  13
  -5   0 -17 221.742 254.584  13
  -5   0 -18 230.222 247.271  13
   5   0  19 3.11992 135.242  17
  -5   0 -19-15.0926 224.170  13
   5   0  20 15081.3 1060.11  17
   5   0  21-25.4040 123.898  17
   5   0  22 2806.66 406.818  17
   5   0  23 9.98123 91.4969  17
  -5   1  28-126.276 99.4811  17
  -5  -1  28 203.668 152.429  17
  -5   1  27 3313.12 421.510  17
  -5  -1  27 3867.30 473.603  17
  -5  -1  26 1235.26 310.148  17
  -5   1  26 889.633 255.463  17
  -5  -1  25 3985.09 505.601  18
  -5  -1  25 4361.90 577.900  17
   5  -1 -25 3398.11 473.957  11
  -5   1  25 4174.77 550.824  17
  -5  -1  24 7673.46 753.983  18
  -5   1  24 6252.24 709.907  17
  -5  -1  24 7115.92 760.708  17
  -5  -1  23 5095.49 642.829  18
  -5  -1  23 5400.68 690.401  17
  -5   1  23 4990.20 657.213  17
  -5  -1  22 40900.7 1870.01  18
  -5   1  22 38642.7 1839.33  17
  -5  -1  22 41165.9 1900.01  17
  -5  -1  21 4882.73 660.152  18
  -5   1  21 5737.74 731.926  17
  -5  -1  21 5285.60 714.009  17
  -5  -1  20 32319.3 1715.14  18
  -5   1  20 31893.9 1691.54  17
  -5  -1  20 31272.5 1687.46  17
  -5  -1  19 8249.63 870.596  18
  -5   1  19 7299.68 814.749  17
  -5  -1  19 8917.85 909.791  17
  -5  -1  18 23820.0 1466.01  18
  -5   1  18 24330.6 1454.31  17
  -5  -1  18 35164.3 1754.35  17
  -5  -1  18 31773.2 1651.01  10
  -5   1  17 2874.82 497.913  17
  -5  -1  17 3701.66 576.306  17
  -5  -1  17 2813.60 496.914  10
  -5  -1  17 3624.83 561.583  18
  -5  -1  16 414.222 201.348  18
  -5   1  16 758.452 277.183  17
  -5  -1  16 614.396 235.348  17
  -5  -1  16 666.867 255.028  10
  -5   1  15 11756.2 1820.39   3
  -5  -1  15 6826.34 1400.67   5
  -5  -1  14 419.053 355.123   5
  -5   1  14 296.034 468.512   3
  -5   1  13 26054.7 2637.10   3
  -5  -1  13 20830.0 2327.21   5
  -5   1  12 5676.86 1218.26   3
  -5  -1  12 4810.83 1055.30   5
  -5   1  12 6226.92 1139.48   5
  -5  -1  11 30911.3 2664.37   5
  -5   1  11 34530.7 2572.31   5
  -5   1  11 34457.8 2926.80   3
  -5   1  10 13248.5 1570.39   6
  -5  -1  10 9550.38 1456.60   5
  -5   1  10 13022.2 1505.96   5
  -5   1   9 4295.39 1034.61   3
  -5   1   9 3451.34 835.549   6
  -5  -1   9 1934.33 644.072   5
  -5   1   9 2435.30 629.918   5
  -5   1   8 22508.3 2220.53   3
  -5   1   8 21814.5 2022.61   6
  -5  -1   8 20535.0 1977.17   5
  -5   1   7 10137.3 1455.21   3
  -5   1   7 9959.41 1356.99   6
  -5  -1   7 8548.91 1238.81   5
  -5   1   6 4837.22 1003.66   3
  -5   1   6 5506.30 1032.82   6
  -5  -1   6 5391.41 958.061   5
  -5   1   5 11086.1 1448.30   6
  -5  -1   5 9026.98 1222.63   5
  -5   1   5 10332.4 1403.40   3
  -5  -1   5 11077.5 1458.49   6
  -5   1   4 14551.4 1638.25   3
  -5   1   4 16091.7 1434.60   7
  -5  -1   4 14286.0 1639.07   6
  -5   1   4 14354.0 1657.77   6
  -5  -1   4 12049.7 1375.28   5
  -5   1   3 39102.6 2643.72   3
  -5   1   3 39100.1 2205.34   7
  -5  -1   3 41844.1 2789.60   6
  -5   1   3 36527.0 2621.13   6
  -5   1   2 34860.6 2061.52   7
  -5   1   2 34400.1 2449.81   3
  -5  -1   2 31748.3 2436.38   6
  -5   1   2 33299.7 2508.70   6
  -5  -1   1 682.430 384.143   6
  -5   1   1 1655.35 618.827   6
  -5   1   1 997.393 373.695   3
  -5   1   0 2523.75 658.288   3
  -5   1   0 3131.45 604.552   7
  -5  -1   0 3851.05 856.266   6
  -5   1   0 3166.98 819.077   6
  -5  -1  -1 95307.1 4239.50   6
  -5   1  -1 91328.6 4186.27   6
  -5   1  -1 97877.3 3466.24   7
  -5   1  -1 98433.0 3976.90   3
  -5   1  -2 52816.9 3197.46   6
  -5  -1  -2 45901.7 2962.51   6
  -5   1  -2 50752.4 2566.19   7
  -5   1  -2 48307.2 2726.32   3
  -5  -1  -3 45974.7 2754.01   2
  -5   1  -3 46732.0 3035.33   6
   5   1   3 48893.3 2731.65   8
  -5  -1  -4 27189.5 2178.42   2
  -5   1  -4 23735.3 2179.79   6
   5   1   4 27056.3 2098.28   8
  -5  -1  -5 5680.17 1051.37   2
  -5   1  -5 5336.08 1059.05   6
   5   1   5 4723.84 926.116   8
  -5   1  -6 45282.9 3010.90   6
  -5  -1  -6 43262.2 2918.60   2
   5   1   6 47624.6 3000.34   8
  -5  -1  -7 4216.08 963.793   2
  -5   1  -7 5109.49 986.072   6
   5   1   7 5535.11 1070.36   8
  -5  -1  -8 12843.0 1671.85   2
   5  -1   8 13281.1 1885.01   8
   5   1   8 10991.8 1556.57   8
  -5  -1  -9 767.676 436.483   2
   5   1   9-81.7008 167.650   8
   5  -1   9 854.991 498.017   8
  -5  -1 -10 94776.2 4841.07   2
   5  -1  10 64597.7 4330.86   8
  -5  -1 -11 33531.4 2955.80   2
   5  -1  11 34098.4 3205.70   8
  -5  -1 -12 795.224 323.180  13
  -5   1 -12 427.664 276.909  13
  -5  -1 -13 458.412 263.333  13
  -5   1 -13 548.673 304.172  13
  -5  -1 -14 18671.4 1375.22  13
  -5   1 -14 18471.0 1390.78  13
  -5  -1 -15 4421.01 666.827  13
  -5   1 -15 3067.46 579.512  13
  -5  -1 -16 410.919 205.493  13
  -5   1 -16 462.068 246.193  13
  -5  -1 -17 659.347 281.529  13
  -5   1 -17 786.510 330.884  13
   5   1  18 7437.36 766.670  17
  -5  -1 -18 6921.67 839.033  13
  -5   1 -18 7036.38 856.850  13
  -5   1 -19 12505.1 1106.75  13
   5  -1  20 1123.78 304.244  17
   5  -1  21 218.697 186.929  17
   5  -1  22 14887.0 929.027  17
   5  -1  23 458.145 166.320  17
  -5   2  27-242.336 127.534  17
  -5  -2  27 235.107 156.608  17
  -5  -2  26 754.031 227.083  17
  -5   2  26 804.843 210.686  17
  -5   2  25-0.61197 117.278  17
  -5  -2  25-4.59774 133.912  17
  -5  -2  25 299.532 184.883  18
  -5  -2  24 1748.69 382.775  18
  -5   2  24 1373.68 334.257  17
  -5  -2  24 1494.86 346.082  17
   5  -2 -24 2062.15 404.346  11
  -5  -2  23 800.491 308.704  17
   5  -2 -23 403.123 202.223  11
  -5  -2  23 140.642 149.102  18
  -5   2  23 538.174 236.181  17
  -5  -2  22 16375.0 1199.58  18
  -5  -2  22 16350.7 1188.72  17
  -5   2  22 15040.3 1116.24  17
  -5  -2  21 675.405 276.920  18
  -5   2  21 361.645 181.110  17
  -5  -2  21 411.056 201.304  17
  -5  -2  20 45886.2 2014.95  17
  -5  -2  20 41905.3 1926.97  10
  -5  -2  20 44719.8 2054.21  18
  -5   2  20 44171.5 1968.12  17
  -5   2  19 544.104 255.545  17
  -5  -2  19 340.042 222.181  18
  -5  -2  19 422.827 282.254  17
  -5  -2  19 443.671 252.802  10
  -5  -2  18 6541.20 788.194  18
  -5   2  18 6269.09 746.208  17
  -5  -2  18 6547.76 764.446  17
  -5  -2  18 6734.69 783.831  10
  -5   2  17 15020.2 1125.50  17
  -5  -2  17 14497.6 1102.87  17
  -5  -2  17 15111.8 1141.88  10
  -5  -2  16 1612.53 394.642  18
  -5   2  16 1672.34 390.353  17
  -5  -2  16 1239.01 333.260  17
  -5  -2  16 1231.24 371.131  10
  -5  -2  15 7950.30 824.922  18
  -5  -2  15 9983.71 885.867  17
  -5   2  15 9868.50 1743.36   3
  -5  -2  15 8482.60 823.653  10
  -5  -2  14 5704.96 1306.74   5
  -5   2  13 1569.02 652.485   1
  -5  -2  13 223.868 298.620   5
  -5  -2  12 12328.4 1822.05   5
  -5   2  12 13439.4 1789.16   1
  -5   2  11 5582.73 1123.54   1
  -5  -2  11 4520.33 1082.14   5
  -5   2  10 2373.12 750.680   1
  -5   2  10 2244.38 700.494   6
  -5  -2  10 2693.03 802.829   5
  -5   2   9 6396.62 1135.36   1
  -5   2   9 8726.10 1351.78   6
  -5  -2   9 7541.21 1270.04   5
  -5   2   8 14489.6 1757.61   6
  -5  -2   8 12164.5 1629.35   5
  -5   2   8 12876.9 1501.65   1
  -5   2   7 1271.95 510.192   1
  -5  -2   7 1092.37 582.803   5
  -5   2   6 972.369 417.534   1
  -5  -2   6 553.159 362.186   5
  -5   2   6 895.571 437.802   7
  -5  -2   5 1931.15 609.337   5
  -5   2   5 2539.10 675.073   7
  -5   2   5 1880.08 538.523   1
  -5   2   4 29157.1 2223.16   7
  -5  -2   4 29222.6 2341.71   5
  -5   2   4 29412.7 2032.32   1
  -5   2   3 41292.0 2630.62   7
  -5   2   3 39085.9 2310.46   1
  -5   2   2 154280. 5096.15   7
  -5   2   2 155348. 4591.43   1
  -5   2   1 18110.3 1748.11   7
  -5   2   1 15791.8 1721.15   3
  -5   2   0 255.594 330.479   7
  -5   2   0-543.574 371.401   3
  -5   2  -1 9703.09 1289.90   3
  -5   2  -1 9044.72 1234.45   7
  -5   2  -2 130818. 4653.47   3
  -5   2  -2 129864. 4746.75   7
  -5   2  -3 36230.4 2583.87   7
  -5   2  -4 3830.09 895.188   7
  -5  -2  -4 3908.84 916.547   2
  -5   2  -5 1589.05 597.025   7
  -5  -2  -5 1434.66 547.289   2
  -5   2  -5 1648.13 630.320   6
  -5   2  -6 375.094 330.350   7
  -5  -2  -6 1910.57 702.941   2
  -5   2  -6 2327.68 736.860   6
  -5   2  -7 5037.05 1058.77   7
  -5  -2  -7 5361.70 1159.76   2
  -5   2  -7 6244.94 1173.87   6
  -5  -2  -8 49078.8 3555.16   2
  -5   2  -8 50068.1 3455.56   7
  -5  -2  -9 4579.16 1110.28   2
   5  -2   9 6039.73 1330.30   8
  -5  -2 -10 908.074 507.328   2
   5  -2  10 1338.99 569.036   8
  -5   2 -11 21975.7 1490.81  13
   5  -2  12 97358.8 2915.01  10
  -5  -2 -12 109893. 3155.32  13
  -5  -2 -13 13.0992 205.996  13
  -5   2 -13 183.277 242.393  13
  -5  -2 -14 5886.89 771.074  13
  -5   2 -14 4460.41 673.509  13
  -5  -2 -15 5300.41 722.357  13
  -5   2 -15 4752.38 724.220  13
  -5  -2 -16 1806.53 455.976  13
  -5   2 -16 1926.57 470.555  13
  -5   2 -17 8866.95 948.232  13
  -5   2 -18 23781.3 1514.75  13
  -5   2 -19 424.409 288.441  13
   5  -2  20 17461.0 1138.23  17
   5  -2  21 758.271 249.511  17
   5  -2  22 625.214 233.456  17
   5  -2  23 231.803 164.457  17
  -5  -3  26 2407.99 343.795  17
  -5  -3  25 2968.15 443.425  18
  -5  -3  25 3125.54 427.408  17
   5  -3 -25 2858.39 392.961  11
   5  -3 -24 1308.29 314.602  11
  -5  -3  24 1498.68 309.875  17
  -5  -3  24 1006.72 285.148  18
  -5  -3  23 784.903 274.190  18
  -5  -3  23 1563.63 340.372  17
   5  -3 -23 1238.51 330.635  11
  -5  -3  22 3066.23 539.871  18
  -5  -3  22 4083.46 591.081  17
   5  -3 -22 3516.42 564.407  11
  -5  -3  21 141.450 141.076  18
  -5  -3  21-169.898 172.892  17
   5  -3 -21 358.116 253.398  11
  -5  -3  21 117.061 167.252  10
   5  -3 -20 11909.2 1071.54  11
  -5  -3  20 10370.8 997.098  18
  -5  -3  20 12150.4 1008.67  17
  -5  -3  20 10512.0 965.506  10
   5  -3 -19 23961.9 1529.03  11
  -5  -3  19 21532.7 1435.52  18
  -5  -3  19 22895.3 1395.59  17
  -5  -3  19 22650.8 1421.58  10
  -5  -3  18 149.776 185.745  18
  -5  -3  18-193.484 171.973  17
  -5  -3  18-128.989 233.285  10
  -5  -3  17 12181.8 1076.98  18
  -5  -3  17 13204.1 1049.02  17
  -5  -3  17 13077.7 1080.23  10
  -5  -3  16 34956.4 1809.98  18
  -5  -3  16 35124.4 1685.18  17
  -5  -3  16 33387.0 1692.06  10
  -5  -3  15 2362.53 473.907  18
  -5  -3  15 2500.67 460.419  10
  -5  -3  14 10723.4 973.558  18
  -5  -3  14 9663.76 883.722  10
  -5  -3  13 278.822 194.067  18
  -5   3  13 338.087 434.872   1
  -5   3  12 1909.38 755.684   1
  -5  -3  12 1819.98 741.791   5
  -5   3  11 2262.10 810.444   1
  -5  -3  11 3151.43 979.342   5
  -5  -3  10 80744.8 4687.33   5
  -5   3  10 83440.7 4545.97   1
  -5   3   9 1769.60 662.035   1
  -5  -3   9 246.136 340.035   5
  -5   3   8 26155.6 2517.52   7
  -5  -3   8 22833.6 2400.40   5
  -5   3   8 21562.6 2214.63   1
  -5   3   7-242.384 338.655   7
  -5  -3   7-406.395 338.695   5
  -5   3   6 18504.9 2051.73   7
  -5  -3   6 16280.7 1948.78   5
  -5   3   6 16540.6 1847.10   1
  -5   3   5 26137.4 2402.75   7
  -5   3   5 24121.5 2195.06   1
  -5   3   4 54352.7 3435.63   7
  -5   3   4 56265.8 3316.90   1
  -5   3   3 33541.5 2699.56   7
  -5   3   3 31945.8 2479.96   1
  -5   3   2 25242.6 2369.53   7
  -5   3   2 25685.0 2199.43   1
  -5   3   1 37999.8 2852.52   7
  -5   3   0 131080. 5282.10   7
  -5   3  -1 21272.8 2144.33   7
  -5   3  -2 4091.67 973.611   7
  -5   3  -3 9472.66 1474.68   7
  -5   3  -4 57666.0 3750.91   7
  -5   3  -5 1304.48 620.517   7
  -5  -3  -6 14588.8 2019.03   2
  -5   3  -6 19021.5 2229.79   7
  -5   3  -7 180.226 291.200   7
  -5  -3  -7 8.48009 228.473   2
  -5   3  -8-62.0283 317.152   7
  -5  -3  -8 1117.08 612.328   2
  -5   3  -9 2458.23 861.084   7
  -5   3 -10 3530.21 615.343  13
  -5   3 -11 3998.57 655.852  13
   5  -3  12 23851.9 1502.55  10
  -5   3 -12 26906.3 1674.19  13
   5  -3  13 4052.71 634.179  10
  -5   3 -13 3796.24 634.526  13
   5  -3  14 6195.47 777.216  10
  -5   3 -14 7011.62 862.569  13
   5  -3  15 194.711 199.342  10
  -5   3 -15 141.476 234.225  13
   5  -3  16-79.4230 158.032  10
  -5   3 -16 667.263 295.763  13
   5  -3  17 269.942 191.850  10
  -5   3 -17 240.928 202.361  13
   5  -3  18 4462.88 563.019  10
  -5   3 -18 4810.01 655.172  13
   5  -3  19 3720.78 531.462  17
   5  -3  20 2607.04 432.703  17
   5  -3  21 1172.91 277.857  17
   5  -3  22 8108.39 618.553  17
  -5  -4  25-50.5503 109.431  18
   5  -4 -24 559.030 199.703  11
  -5  -4  24 873.011 248.351  18
  -5  -4  23 1109.47 303.579  18
   5  -4 -23 1231.80 291.770  11
  -5  -4  22 1118.78 315.841  18
   5  -4 -22 936.288 279.804  11
   5  -4 -21 9658.61 892.198  11
  -5  -4  21 8679.84 869.884  18
  -5  -4  21 9522.97 858.609  10
  -5  -4  20 638.792 299.364  18
  -5  -4  20 644.148 261.851  10
   5  -4 -20 695.970 279.126  11
   5  -4 -19 5067.91 706.675  11
  -5  -4  19 4042.65 631.911  18
  -5  -4  19 4389.31 617.795  10
  -5  -4  18 735.179 343.472  18
   5  -4 -18 408.197 189.264  11
  -5  -4  18 633.381 262.980  10
  -5  -4  17 893.483 290.811  18
  -5  -4  17 992.398 317.521  10
   5  -4 -17 1020.37 372.665  11
  -5  -4  16 6582.29 801.370  18
  -5  -4  16 7522.83 808.817  10
   5  -4 -16 6501.26 813.991  11
  -5  -4  15 11184.5 1025.65  18
  -5  -4  15 12438.5 1028.56  10
   5  -4 -15 12822.9 1137.25  11
   5  -4 -14 21677.4 1453.58  11
  -5  -4  14 23971.7 1484.83  18
  -5  -4  14 22001.6 1332.74  10
  -5  -4  13 270.200 204.144  18
   5  -4 -13 46.2612 174.701  11
  -5  -4  13 539.600 262.134  10
  -5  -4  12 2124.71 452.073  18
   5  -4 -12 1676.12 393.473  11
  -5  -4  12 1847.59 430.288  14
  -5  -4  11 204.903 169.635  18
   5  -4 -11 709.407 275.146  11
  -5   4  10 225.643 369.326   1
  -5   4   9 5430.76 1256.42   1
  -5   4   9 6663.43 1401.97   7
  -5  -4   9 5968.56 1304.44   5
  -5  -4   8 127208. 6040.38   5
  -5   4   8 132250. 6025.52   1
  -5   4   8 127626. 6100.64   7
  -5   4   7 11740.7 1836.76   7
  -5   4   7 13830.9 1923.69   1
  -5   4   6 7057.63 1441.70   7
  -5   4   6 5382.42 1183.86   1
  -5   4   5-168.200 340.343   7
  -5   4   5-1165.70 581.353   1
  -5   4   4 17502.1 2183.88   7
  -5   4   4 18239.6 2157.55   1
  -5   4   3 13806.0 1932.60   7
  -5   4   3 13424.2 1848.35   1
  -5   4   2 38717.1 3230.97   7
  -5   4   2 35303.5 2960.63   1
  -5   4   1 1644.88 728.743   7
  -5   4   0 15598.0 2038.99   7
  -5   4  -1 8869.12 1576.70   7
  -5   4  -2 1426.44 608.694   7
  -5   4  -3 2155.96 798.363   7
  -5   4  -4 39542.2 3449.11   7
  -5   4  -5 4372.15 1141.60   7
  -5  -4  -6 42488.8 1955.23  19
  -5  -4  -7 347.775 157.913  19
  -5  -4  -8 2597.73 493.144  19
  -5  -4  -9 11359.9 1030.25  19
   5  -4  11 30635.4 1743.31  10
   5  -4  12 47749.8 2170.07  10
   5  -4  13 103.748 153.002  10
   5  -4  14 4019.20 623.603  10
   5  -4  15 1806.32 413.000  10
   5  -4  16-122.942 160.403  10
   5  -4  17-330.405 204.745  10
   5  -4  18 2603.12 429.967  17
   5  -4  18 2830.06 448.404  10
   5  -4  19 77.8539 125.041  17
   5  -4  19-166.576 131.119  10
   5  -4  20 605.223 174.540  10
   5  -4  20 279.162 153.749  17
   5  -4  21 7384.96 559.143  17
  -5  -5  23 1439.77 288.302  18
   5  -5 -23 1890.22 315.073  11
  -5  -5  22 137.371 177.030  18
   5  -5 -22 56.7565 140.991  11
  -5  -5  21 2858.71 454.731  18
   5  -5 -21 2728.10 447.780  11
   5  -5 -20 7533.33 767.992  11
  -5  -5  20 6791.23 736.050  18
  -5  -5  19 530.889 224.660  18
   5  -5 -19 241.866 213.631  11
  -5  -5  19 225.144 175.995  10
  -5  -5  18 3372.54 550.528  18
   5  -5 -18 4306.56 634.279  11
  -5  -5  18 4426.65 586.323  10
   5  -5 -17 4526.96 683.694  11
  -5  -5  17 3565.30 558.277  18
  -5  -5  17 3840.51 556.388  10
   5  -5 -16 18886.9 1341.22  11
  -5  -5  16 17893.2 1258.17  18
  -5  -5  16 17476.6 1185.33  10
  -5  -5  15 4592.64 657.108  18
   5  -5 -15 3451.45 601.482  11
   5  -5 -14 8836.18 945.086  11
  -5  -5  14 11517.1 1005.24  18
  -5  -5  13-341.112 200.820  18
   5  -5 -13 240.618 252.237  11
   5  -5 -12 8412.42 925.685  11
  -5  -5  12 7697.87 811.900  18
  -5  -5  12 9149.77 928.897  14
  -5  -5  11 2575.98 508.208  14
   5  -5 -11 2373.33 516.070  11
   5  -5 -10 5510.43 740.837  11
  -5  -5  10 8657.09 908.215  14
   5  -5  -9 8441.25 916.715  11
  -5  -5   9 7890.89 868.684  14
   5  -5  -8 3602.86 583.292  11
  -5  -5   8 4166.80 634.316  14
   5  -5  -7 21244.1 1381.00  11
  -5  -5   7 16477.2 1261.50  14
  -5  -5   7 19543.7 1335.26  12
   5  -5  -6 10317.8 951.176  11
  -5  -5   6 12992.4 1087.53  12
  -5  -5   5 13976.3 1157.13  14
   5  -5  -5 14278.4 1103.30  11
  -5  -5   5 15643.8 1201.89  12
  -5  -5   4 55.1029 175.546  14
  -5  -5   3 8862.61 913.310  19
  -5  -5   3 9608.54 964.410  14
  -5  -5   2 21682.5 1411.92  19
  -5  -5   2 21747.6 1454.41  14
  -5  -5   1 33506.5 1797.61  14
  -5  -5   1 30709.9 1687.37  19
  -5  -5   0 1248.47 359.245  19
  -5  -5   0 682.967 291.963  14
  -5  -5  -1 322.206 207.014  19
  -5  -5  -1 487.530 259.892  14
  -5  -5  -2 2884.18 549.293  19
  -5  -5  -2 3257.01 585.540  14
  -5  -5  -3 898.403 297.972  19
  -5  -5  -3 686.095 243.224  14
  -5  -5  -4 15088.9 1232.26  19
  -5  -5  -4 15417.3 1223.58  14
  -5  -5  -5 415.432 278.666  19
  -5  -5  -5-570.082 262.496  14
  -5  -5  -6 413.460 234.465  19
  -5  -5  -6-95.2662 175.197  14
  -5  -5  -7 8802.68 951.832  19
  -5  -5  -8 14699.4 1209.68  19
  -5  -5  -9 2008.22 470.281  19
  -5  -5 -10 1978.93 459.882  19
   5  -5  10 2587.45 549.441  10
  -5  -5 -11 29872.7 1668.48  19
   5  -5  11 23896.0 1536.42  10
  -5  -5 -12 3968.26 606.055  19
   5  -5  12 3438.48 589.705  10
   5  -5  13 2006.15 473.006  10
   5  -5  14 538.062 283.927  10
   5  -5  15-137.390 209.003  10
   5  -5  16 10845.1 826.477  17
   5  -5  16 11365.9 927.007  10
   5  -5  17 902.991 270.226  17
   5  -5  17 851.343 266.388  10
   5  -5  18 225.755 156.794  17
   5  -5  18 536.334 194.337  10
   5  -5  19 764.571 192.706  10
   5  -6 -21 2408.10 349.683  11
   5  -6 -20-4.56358 117.778  11
   5  -6 -19 1091.89 298.212  11
  -5  -6  19 943.681 263.647  18
   5  -6 -18 17314.9 1133.72  11
  -5  -6  18 17679.8 1062.25  18
  -5  -6  17 1467.09 328.510  18
   5  -6 -17 1074.66 348.837  11
   5  -6 -16 3231.49 535.549  11
  -5  -6  16 3128.45 476.711  18
  -5  -6  15 955.545 270.173  18
   5  -6 -15 1291.33 386.233  11
   5  -6 -14 4115.02 636.846  11
   5  -6 -13 2401.69 498.180  11
   5  -6 -12 1486.84 399.324  11
  -5  -6  12 1628.06 393.472  14
  -5  -6  11 5769.10 732.804  14
   5  -6 -11 5831.33 761.658  11
   5  -6 -10 1436.36 410.845  11
  -5  -6  10 1851.15 456.671  14
   5  -6  -9 1515.45 420.889  11
  -5  -6   9 1634.60 425.305  14
   5  -6  -8 308.620 226.754  11
  -5  -6   8 0.98301 152.134  14
   5  -6  -7 1713.27 430.934  11
  -5  -6   7 1911.82 463.661  14
  -5  -6   7 1700.38 418.809  12
   5  -6  -6 6964.09 816.545  11
  -5  -6   6 7056.15 859.087  14
  -5  -6   6 8454.11 904.484  12
   5  -6  -5 16174.9 1222.97  11
  -5  -6   5 15629.9 1272.84  14
  -5  -6   5 17506.3 1307.06  12
   5  -6  -4 22836.8 1433.10  11
  -5  -6   4 23982.2 1582.13  14
   5  -6  -3 6464.79 754.352  11
  -5  -6   3 7864.15 909.788  14
  -5  -6   2 1859.91 454.669  19
  -5  -6   2 2105.45 489.431  14
  -5  -6   1 392.101 209.551  19
  -5  -6   1 811.085 303.426  14
  -5  -6   0 10565.0 1044.99  19
  -5  -6   0 10360.0 1055.32  14
  -5  -6  -1 2996.26 554.325  19
  -5  -6  -1 3409.02 613.998  14
  -5  -6  -2 6320.07 812.029  19
  -5  -6  -2 5868.73 793.420  14
  -5  -6  -3 462.170 242.761  19
  -5  -6  -3 724.365 325.631  14
  -5  -6  -4 8469.73 943.270  19
  -5  -6  -4 9718.09 1007.93  14
  -5  -6  -5 398.310 243.200  19
  -5  -6  -5 246.726 234.002  14
  -5  -6  -6 13305.8 1177.07  19
  -5  -6  -6 15173.9 1234.55  14
  -5  -6  -7 12668.1 1129.97  19
  -5  -6  -7 14632.1 1184.26  14
  -5  -6  -8 6088.60 798.372  19
   5  -6   8 6313.78 805.512  10
  -5  -6  -8 6756.74 793.251  14
  -5  -6  -9 48459.8 2146.46  19
   5  -6   9 48977.1 2159.91  10
  -5  -6 -10 3458.99 565.293  19
   5  -6  10 3777.35 615.111  10
  -5  -6 -11 2472.76 463.652  19
   5  -6  11 2366.43 468.228  10
  -5  -6 -12 216.392 169.124  19
   5  -6  12 127.060 146.517  10
  -5  -6 -13 1891.13 380.023  19
   5  -6  13 1442.11 354.887  10
   5  -6  14 5949.95 660.806  10
   5  -6  15 1822.73 366.844  10
   5  -6  16 820.772 213.913  10
   5  -6  17 1020.76 230.571  10
   5  -7 -19-33.3993 110.393  11
   5  -7 -18-58.3129 109.523  11
   5  -7 -17 219.638 170.293  11
   5  -7 -16 3922.16 512.295  11
   5  -7 -15 101.040 155.164  11
   5  -7 -14 5919.52 685.371  11
   5  -7 -13 1764.49 399.656  11
   5  -7 -12 8157.93 824.839  11
   5  -7 -11 522.360 243.446  11
  -5  -7  11 876.788 250.200  14
  -5  -7  10 305.828 195.686  14
   5  -7 -10 147.437 210.508  11
   5  -7  -9 1706.45 400.261  11
  -5  -7   9 1826.67 428.008  14
  -5  -7   8 3224.35 552.261  14
   5  -7  -8 2113.50 450.306  11
   5  -7  -7 7375.15 820.648  11
  -5  -7   7 7104.11 828.820  14
   5  -7  -6 13433.0 1095.49  11
  -5  -7   6 13701.4 1164.13  14
  -5  -7   6 14970.0 1146.58  12
   5  -7  -5 2185.37 442.242  11
  -5  -7   5 2370.43 519.554  14
  -5  -7   5 1751.51 418.402  12
   5  -7  -4 3710.42 578.452  11
  -5  -7   4 3587.61 609.266  14
  -5  -7   4 3644.92 609.645  12
   5  -7  -3 210.346 164.536  11
  -5  -7   3 334.846 179.813  14
  -5  -7   3 299.774 217.951  12
  -5  -7   2 6368.60 815.497  14
  -5  -7   1 551.728 297.955  14
  -5  -7   0 1929.52 450.604  19
  -5  -7   0 1712.23 444.477  14
  -5  -7  -1-61.6426 158.040  19
  -5  -7  -1 365.213 287.009  14
  -5  -7  -2 2545.18 515.349  19
  -5  -7  -2 2669.47 523.028  14
  -5  -7  -3 126.885 147.057  19
  -5  -7  -3 459.855 288.523  14
  -5  -7  -4 311.983 254.211  19
  -5  -7  -4 716.647 309.463  14
   5  -7   4 402.911 237.916  10
  -5  -7  -5 1710.44 426.151  19
  -5  -7  -5 1415.14 381.926  14
   5  -7   5 1763.83 391.091  10
  -5  -7  -6 6330.65 767.320  19
   5  -7   6 6280.07 741.498  10
  -5  -7  -6 6404.18 770.891  14
  -5  -7  -7 6181.59 748.527  19
   5  -7   7 6944.87 764.386  10
  -5  -7  -7 6684.95 752.995  14
  -5  -7  -8 139.440 164.288  19
  -5  -7  -8 223.473 148.159  14
   5  -7   8 518.400 231.910  10
  -5  -7  -9 1599.59 393.040  19
   5  -7   9 1754.83 354.301  10
  -5  -7 -10 3278.74 509.816  19
   5  -7  10 3909.53 547.948  10
  -5  -7 -11 1968.47 381.846  19
   5  -7  11 1413.88 322.468  10
   5  -7  12 2498.25 408.733  10
   5  -7  13 1630.04 324.567  10
   5  -7  14 203.424 142.760  10
   5  -7  15 1233.55 231.356  10
   5  -8 -15 8.19624 103.050  11
   5  -8 -14 8917.33 663.910  11
   5  -8 -13 311.296 153.947  11
   5  -8 -12 300.540 181.602  11
   5  -8 -11-180.818 145.197  11
   5  -8 -10 514.434 234.217  11
   5  -8  -9 4878.52 582.291  11
  -5  -8   9 4226.98 529.502  14
   5  -8  -8 3362.13 492.737  11
  -5  -8   8 3970.82 531.731  14
   5  -8  -7 2171.75 390.641  11
  -5  -8   7 1795.75 374.659  14
   5  -8  -6 152.036 142.394  11
  -5  -8   6 421.642 178.782  14
  -5  -8   5 2622.64 475.039  14
   5  -8  -5 2410.73 420.548  11
  -5  -8   4 7305.36 782.920  14
  -5  -8   4 5989.88 658.018  12
   5  -8  -4 5888.51 639.426  11
  -5  -8   3 4976.65 644.741  14
  -5  -8   3 4849.48 605.245  12
   5  -8  -3 4279.11 540.876  11
  -5  -8   2 1022.45 329.060  14
  -5  -8   2 1346.07 327.243  12
  -5  -8   1 1585.61 395.306  14
  -5  -8   1 1994.53 412.252  12
  -5  -8   0 540.969 243.220  14
  -5  -8   0 390.671 194.768  12
  -5  -8  -1 833.675 286.975  14
  -5  -8  -1 436.930 223.225  12
  -5  -8  -2 39.4536 169.148  14
  -5  -8  -3 232.925 177.128  14
  -5  -8  -4 6356.48 698.589  14
  -5  -8  -5-176.820 181.053  14
  -5  -8  -6 67.2934 124.034  14
   5  -8   6 149.173 132.767  10
  -5  -8  -7 1468.26 305.175  14
   5  -8   7 1244.88 261.979  10
   5  -8   8 11865.3 761.447  10
  -5  -8  -8 10516.4 734.026  14
   5  -8   9-114.290 156.077  10
  -5  -8 -10 1515.53 292.826  12
  -5  -9   6 825.388 204.608  14
  -5  -9   5 700.864 201.164  14
  -5  -9   4 253.495 127.510  14
  -5  -9   3 169.260 126.114  14
  -5  -9   2 203.544 116.834  14
  -5  -9   1-72.7837 109.147  14
  -5  -9   0 1618.67 305.840  14
  -5  -9  -1 522.648 187.208  14
  -5  -9  -1 1187.94 261.798  12
  -5  -9  -2 51.4518 115.348  14
  -5  -9  -2 48.2788 76.4172  12
  -5  -9  -3 415.872 161.149  14
  -6   0  27 167.155 163.469  17
  -6   0  26 6314.12 632.350  17
  -6   0  25-80.6755 155.440  17
  -6   0  24 23.4889 140.309  17
  -6   0  23 38.4183 147.143  17
  -6   0  22 9335.05 918.186  17
  -6   0  21 57.7823 142.984  17
  -6   0  20 1353.98 393.186  17
  -6   0  19 191.960 188.451  17
  -6   0  18 39880.1 1843.41  18
  -6   0  18 38788.6 1878.30  17
  -6   0  17 138.151 148.009  18
  -6   0  17 211.559 200.029  17
  -6   0  16 2118.82 429.771  18
  -6   0  16 1693.71 396.961  17
  -6   0  15 52.3869 125.001  18
  -6   0  15-4.98392 153.208  17
  -6   0  14 12768.6 1997.56   3
  -6   0  14 11295.8 1791.02   5
  -6   0  13-713.031 523.039   3
  -6   0  13 86.3989 251.326   5
  -6   0  12 3877.30 1105.14   3
  -6   0  12 1562.05 615.344   5
  -6   0  11 1152.98 745.929   3
  -6   0  11-4.59652 135.546   5
  -6   0  10 9319.26 1584.03   3
  -6   0  10 11640.6 1671.74   6
  -6   0  10 10067.5 1476.11   5
  -6   0   9-328.489 359.954   3
  -6   0   9-992.241 514.694   6
  -6   0   9 606.282 384.258   5
  -6   0   8 2027.24 712.248   3
  -6   0   8 1410.26 638.313   6
  -6   0   8 2301.84 717.386   5
  -6   0   7-126.849 280.369   3
  -6   0   7 72.5963 228.757   6
  -6   0   7-749.826 406.842   5
  -6   0   6 37464.5 2932.57   6
  -6   0   6 36876.1 2503.53   5
  -6   0   6 36662.8 2948.88   3
  -6   0   5 656.536 438.336   3
  -6   0   5-403.473 371.754   6
  -6   0   4 142413. 5677.75   6
  -6   0   4 143698. 5668.18   3
  -6   0   3 110.474 281.602   3
  -6   0   3 140.663 299.722   6
  -6   0   2 3945.56 941.214   6
  -6   0   1-296.445 359.696   6
  -6   0   0 6653.23 1255.38   6
  -6   0  -1-535.202 416.996   6
  -6   0  -2 91918.4 4646.11   6
  -6   0  -3-1343.82 572.613   6
  -6   0  -4 2930.17 847.885   6
  -6   0  -5 55.5931 238.822   6
   6   0   5 220.075 329.344   8
  -6   0  -6 42367.1 3226.26   6
   6   0   6 33267.0 2905.98   8
   6   0   7 485.567 425.251   8
   6   0   8 35475.9 3120.80   8
  -6   0  -9 375.294 231.925  13
   6   0   9 1843.97 757.723   8
  -6   0 -10 175686. 4190.12  13
  -6   0 -11 168.674 263.182  13
  -6   0 -12 4165.99 696.926  13
  -6   0 -13 37.6248 177.462  13
  -6   0 -14 978.154 369.493  13
  -6   0 -15-90.8086 206.274  13
  -6   0 -16 6033.68 786.334  13
  -6   0 -17 168.350 195.774  13
  -6   0 -18 34108.3 1762.76  13
   6   0  19 30.9554 152.043  17
   6   0  20 619.326 212.574  17
   6   0  21-103.848 93.0143  17
  -6  -1  27-69.9218 117.598  17
  -6   1  27 47.6739 83.5826  17
  -6  -1  26 5384.73 569.657  17
   6  -1 -26 5809.96 560.281  11
  -6   1  26 5170.93 551.145  17
  -6   1  25 1395.14 334.639  17
  -6  -1  25 807.381 263.758  17
  -6  -1  24 2084.26 432.400  17
  -6   1  24 2118.58 413.121  17
  -6  -1  23 4065.46 598.957  17
  -6   1  23 3771.73 569.576  17
  -6  -1  22-266.056 188.504  18
  -6   1  22-105.680 163.678  17
  -6  -1  22 296.976 232.361  17
  -6  -1  21 8484.53 864.986  18
  -6   1  21 8871.94 896.168  17
  -6  -1  21 8549.51 888.051  17
  -6  -1  20 3536.08 561.358  18
  -6  -1  20 4933.48 687.038  17
  -6   1  20 4094.85 621.039  17
  -6   1  19 386.611 199.351  17
  -6  -1  19 543.206 284.856  17
  -6  -1  18 1338.31 365.627  18
  -6  -1  18 1084.81 334.759  17
  -6   1  18 617.998 229.055  17
  -6  -1  17 13424.0 1100.16  18
  -6   1  17 10538.9 977.561  17
  -6  -1  17 13212.0 1084.77  17
  -6  -1  16 13015.6 1074.94  18
  -6  -1  16 16157.5 1187.47  17
  -6  -1  15 4498.75 622.572  18
  -6   1  15 4183.88 604.893  17
  -6   1  14 26754.1 2888.22   3
  -6   1  14 25862.5 1458.08  17
  -6  -1  14 25634.0 1433.88  17
  -6  -1  14 24245.2 2687.77   5
  -6   1  13 30411.0 3064.17   3
  -6  -1  13 33036.3 3080.36   5
  -6   1  12 1047.67 590.464   3
  -6  -1  12 1769.71 750.562   5
  -6   1  11-470.179 444.202   3
  -6  -1  11 474.278 384.364   5
  -6   1  10 6775.16 1362.84   3
  -6   1  10 9514.53 1524.98   6
  -6  -1  10 7160.10 1258.19   5
  -6   1   9 856.162 534.152   3
  -6   1   9 559.477 422.017   6
  -6  -1   9-127.980 220.235   5
  -6   1   8 296.992 373.050   3
  -6   1   8 534.366 388.593   6
  -6  -1   8 1146.09 496.471   5
  -6   1   7 34.6762 177.674   3
  -6   1   7 346.452 366.730   6
  -6  -1   7-233.118 280.423   5
  -6   1   6 843.803 449.275   3
  -6   1   6 2066.49 754.374   6
  -6  -1   6 1987.53 668.974   5
  -6   1   5 135.535 472.278   3
  -6   1   5-203.604 301.075   6
  -6   1   4 39301.1 3015.82   3
  -6  -1   4 42952.2 3204.88   6
  -6   1   4 42517.5 3162.28   6
  -6   1   3-26.6712 124.224   3
  -6  -1   3 204.461 323.371   6
  -6   1   2 48396.7 3260.06   3
  -6  -1   2 47293.7 3359.13   6
  -6   1   2 48135.8 3394.74   6
  -6  -1   1 31719.7 2745.33   6
  -6   1   1 30542.6 2677.27   6
  -6   1   1 29461.8 2521.23   3
  -6   1   0 7160.43 1205.43   3
  -6  -1   0 8366.06 1418.99   6
  -6   1   0 7460.75 1359.05   6
  -6   1  -1 19450.0 2157.78   6
  -6   1  -2 586.463 432.976   6
  -6   1  -3 31239.2 2766.49   6
  -6   1  -4 10457.4 1602.31   6
  -6   1  -5-143.315 242.655   6
  -6   1  -6 59101.4 3854.57   6
   6  -1   7-191.588 267.647   8
   6  -1   8 26817.6 2872.75   8
  -6  -1  -9 6967.00 848.117  13
  -6   1  -9 7691.15 876.484  13
  -6  -1 -10 13635.9 1177.00  13
  -6   1 -10 11259.7 1082.38  13
  -6  -1 -11 18126.3 1352.21  13
  -6   1 -11 16916.7 1345.16  13
  -6  -1 -12 11052.3 1075.41  13
  -6   1 -12 10758.9 1100.81  13
  -6  -1 -13 18139.1 1366.82  13
  -6   1 -13 17716.8 1383.02  13
  -6  -1 -14 3190.39 588.858  13
  -6   1 -14 3362.56 623.986  13
  -6  -1 -15 178.346 161.722  13
  -6   1 -15 112.906 204.226  13
  -6  -1 -16 16419.0 1271.47  13
  -6   1 -16 16435.6 1298.76  13
  -6  -1 -17 3217.94 555.138  13
  -6   1 -17 3832.80 626.103  13
  -6   1 -18 150.109 205.646  13
   6  -1  19 115.488 136.618  17
  -6   1 -19 181.047 191.168  13
   6  -1  20 14870.5 957.440  17
   6  -1  21 493.311 170.204  17
   6  -1  22-70.0904 88.1718  17
  -6  -2  27 6104.63 504.597  17
  -6  -2  26 1495.83 282.722  17
   6  -2 -26 1850.84 296.528  11
  -6   2  26 1563.99 285.372  17
  -6  -2  25 48.6563 122.769  17
   6  -2 -25 202.616 159.061  11
  -6   2  25 200.723 178.672  17
  -6   2  24 422.697 202.544  17
  -6  -2  24 605.474 240.217  17
   6  -2 -24 363.392 246.987  11
   6  -2 -23 4626.97 614.482  11
  -6  -2  23 3757.81 541.356  18
  -6  -2  23 4283.01 583.261  17
  -6   2  23 4641.31 597.904  17
  -6  -2  22 6356.96 736.946  18
  -6   2  22 5789.58 691.385  17
  -6  -2  22 7135.97 788.228  17
  -6  -2  21 45.5957 148.173  18
  -6  -2  21-97.9481 158.998  17
  -6   2  21 18.3540 155.755  17
  -6  -2  20 9789.19 950.274  18
  -6  -2  20 10333.7 959.722  17
  -6   2  20 12095.0 1034.67  17
  -6  -2  19 8697.27 902.316  18
  -6   2  19 7835.99 842.586  17
  -6  -2  19 8618.84 883.779  17
  -6  -2  18 2613.47 508.843  18
  -6  -2  18 4044.39 606.522  17
  -6   2  18 3458.28 552.166  17
  -6  -2  17 9726.76 960.415  18
  -6  -2  17 9353.33 911.414  17
  -6   2  17 9995.13 948.090  17
  -6  -2  16 27840.4 1596.97  18
  -6  -2  16 32060.9 1655.25  17
  -6  -2  15 666.360 249.637  18
  -6  -2  15 888.723 308.585  17
  -6   2  15 1309.29 360.433  17
  -6  -2  14 13522.7 1077.48  18
  -6   2  14 13197.2 1053.19  17
  -6  -2  14 13856.8 1058.77  17
  -6  -2  13-62.5300 136.861  18
  -6   2  12 6219.54 1390.29   3
  -6  -2  12 4701.62 1224.28   5
  -6   2  11 449.003 445.384   3
  -6  -2  11 22.4925 125.996   5
  -6   2  10 35891.3 3280.49   3
  -6   2  10 36246.1 3052.02   6
  -6   2   9 13460.4 1997.74   3
  -6   2   9 16796.1 2082.19   6
  -6  -2   9 12381.8 1792.87   5
  -6   2   8 3978.56 946.205   7
  -6   2   8 4964.27 1209.41   3
  -6   2   8 4034.22 1026.83   6
  -6  -2   8 4637.12 1069.22   5
  -6   2   7 2897.82 896.710   3
  -6   2   7 2567.26 759.597   7
  -6   2   7 2622.62 853.017   6
  -6  -2   7 1281.07 554.971   5
  -6   2   6 4449.93 1093.43   3
  -6   2   6 3790.60 1015.25   6
  -6   2   6 4373.78 956.735   7
  -6  -2   6 3994.43 971.578   5
  -6   2   5 3030.32 881.726   3
  -6   2   5 3373.51 854.552   7
  -6   2   5 860.254 517.128   6
  -6   2   4 119101. 4856.48   7
  -6   2   4 115172. 5321.57   3
  -6   2   4 117376. 5531.65   6
  -6   2   3 33819.6 2601.23   7
  -6   2   3 32006.2 2781.54   3
  -6   2   3 32509.4 2936.56   6
  -6   2   2 10981.9 1455.85   7
  -6   2   2 10616.4 1580.66   3
  -6   2   2 10811.1 1733.42   6
  -6   2   1 37110.2 2905.41   3
  -6   2   1 34406.8 3034.25   6
  -6   2   0 86267.4 4371.93   3
  -6   2   0 78201.8 4562.67   6
  -6   2  -1 788.500 433.998   3
  -6   2  -1 771.295 462.177   6
  -6   2  -2 45323.7 3527.36   6
  -6   2  -3 186.328 247.791   6
  -6   2  -4 6370.67 1334.58   6
  -6   2  -5 4970.68 1159.53   6
  -6   2  -6 20716.1 2358.37   6
  -6  -2  -7 852.036 540.957   2
  -6  -2  -8 10689.7 1757.23   2
  -6   2  -8 10944.6 1043.57  13
  -6   2  -9-289.854 208.162  13
  -6   2 -10 3203.27 593.973  13
  -6   2 -11 4491.31 714.239  13
  -6  -2 -12 6408.84 795.431  13
  -6   2 -12 6177.96 846.632  13
  -6  -2 -13 95.9699 151.266  13
  -6   2 -13-84.0617 199.504  13
  -6  -2 -14 6286.74 792.142  13
  -6   2 -14 6394.59 825.156  13
  -6  -2 -15 1053.06 361.872  13
  -6   2 -15 1132.83 377.667  13
  -6  -2 -16 1474.75 372.346  13
  -6   2 -16 1057.52 340.348  13
  -6   2 -17 412.950 243.949  13
  -6   2 -18 38989.8 1813.89  13
   6  -2  19 473.858 208.087  17
   6  -2  20-42.5222 130.735  17
   6  -2  21 1738.15 303.724  17
  -6  -3  25-27.3629 103.852  17
   6  -3 -25 66.6452 113.065  11
   6  -3 -24 3479.09 477.789  11
  -6  -3  24 3531.38 446.405  17
  -6  -3  23 508.444 181.299  18
   6  -3 -23 924.579 296.574  11
  -6  -3  23 659.594 207.306  17
  -6  -3  22 2452.30 464.633  18
  -6  -3  22 1765.31 373.142  17
  -6  -3  21 2702.03 489.811  18
  -6   3  21 2897.43 467.540  17
  -6  -3  21 2712.17 460.387  17
   6  -3 -21 3133.47 547.407  11
  -6  -3  20 533.841 286.621  18
  -6   3  20-155.885 154.128  17
  -6  -3  20 664.767 254.476  17
   6  -3 -20 644.326 307.529  11
   6  -3 -19 9381.13 952.593  11
  -6  -3  19 7804.74 854.813  18
  -6   3  19 8379.22 827.096  17
  -6  -3  19 8793.17 857.327  17
  -6  -3  18 7113.42 815.685  18
  -6  -3  18 7320.97 791.713  17
  -6   3  18 8224.43 837.851  17
  -6  -3  17 942.210 326.111  18
  -6  -3  17 1157.90 332.932  17
  -6   3  17 1972.53 424.732  17
  -6  -3  16 7731.14 852.066  18
  -6   3  16 8284.50 846.717  17
  -6  -3  15 16001.0 1221.93  18
  -6   3  15 16480.3 1182.24  17
  -6  -3  14 8026.05 859.013  18
  -6   3  14 9096.04 878.807  17
  -6  -3  13 25988.1 1508.94  18
  -6   3  13 27511.1 1503.68  17
  -6  -3  12 29570.8 1591.28  18
  -6   3  12 26201.7 1453.43  17
  -6  -3  12 27106.3 1548.06  12
  -6  -3  11 10778.5 929.180  18
  -6   3  10 4569.44 1229.70   7
  -6  -3  10 4339.45 1139.23   5
  -6   3   9 22277.3 2515.31   7
  -6   3   9 20580.3 2481.67   6
  -6  -3   9 17864.2 2284.27   5
  -6   3   8 64380.8 4395.02   6
  -6   3   8 66648.7 4245.77   7
  -6  -3   8 54412.2 3926.45   5
  -6   3   7 1729.17 702.997   7
  -6   3   7 1393.22 615.767   6
  -6   3   6 9059.59 1532.43   7
  -6   3   5 220.761 441.517   7
  -6   3   4 1523.43 645.981   7
  -6   3   3 7432.74 1387.39   7
  -6   3   2 17638.2 2150.25   3
  -6   3   2 20749.8 2244.05   7
  -6   3   1 36.0302 320.924   7
  -6   3   1-49.9553 265.169   3
  -6   3   0 11785.6 1729.28   7
  -6   3  -1 1219.84 597.729   7
  -6   3  -2 2463.18 814.647   7
  -6   3  -3 3540.18 994.878   7
  -6   3  -4 28632.0 3002.51   6
  -6   3  -5 3280.99 994.580   6
  -6   3  -6 823.691 501.970   6
  -6   3  -6 212.270 207.609  13
  -6   3  -7 20022.8 1401.31  13
  -6   3  -8 1799.61 449.295  13
  -6   3  -9 922.287 351.714  13
  -6   3 -10 38281.9 2010.25  13
  -6   3 -11 34236.8 1910.54  13
   6  -3  12 29114.1 1651.31  10
  -6   3 -12 28413.9 1735.48  13
   6  -3  13 308.605 232.083  10
  -6   3 -13 225.572 252.749  13
   6  -3  14 1368.55 380.314  10
  -6   3 -14 936.499 335.673  13
   6  -3  15 151.354 152.058  10
  -6   3 -15-5.53802 205.293  13
   6  -3  16 13933.7 1015.52  10
  -6   3 -16 13714.1 1098.89  13
  -6   3 -17-377.161 223.588  13
  -6   3 -18 230.170 208.554  13
   6  -3  19 412.892 187.505  17
   6  -3  20 1256.24 278.921  17
   6  -3  21 325.860 142.530  17
   6  -4 -24 5778.13 551.939  11
   6  -4 -23-43.9493 136.535  11
  -6  -4  22 1739.13 358.858  18
   6  -4 -22 1679.16 373.964  11
  -6  -4  21 840.747 282.219  18
   6  -4 -21 736.027 285.443  11
   6  -4 -20 16071.0 1173.26  11
  -6  -4  20 13584.7 1054.11  18
  -6  -4  19 538.039 207.786  18
   6  -4 -19 517.623 278.060  11
  -6  -4  18 601.426 271.256  18
   6  -4 -18 440.776 265.371  11
  -6  -4  17 733.941 268.471  18
   6  -4 -17 716.523 273.227  11
  -6  -4  16 10130.3 973.357  18
   6  -4 -16 11452.0 1080.16  11
  -6  -4  15 2347.00 491.020  18
   6  -4 -15 3439.90 599.027  11
   6  -4 -14 10836.0 1043.92  11
  -6  -4  14 10795.9 998.866  18
  -6  -4  13-380.936 223.889  18
   6  -4 -13 166.780 211.281  11
  -6  -4  12 1062.23 322.352  18
   6  -4 -12 492.463 246.373  11
  -6  -4  12 787.004 290.520  14
  -6  -4  11 416.933 211.847  18
   6  -4 -11 318.337 159.569  11
  -6  -4  11 634.058 272.117  14
  -6  -4  11 205.298 204.682  12
   6  -4 -10 24944.1 1528.90  11
  -6  -4  10 35978.2 1720.54  18
  -6  -4  10 26772.7 1588.82  14
  -6  -4  10 36084.5 1817.92  12
   6  -4  -9 3140.51 537.115  11
  -6  -4   9 1755.73 396.551  14
  -6  -4   9 3269.30 565.708  12
   6  -4  -8 4020.89 582.880  11
  -6  -4   8 3067.32 552.677  14
  -6  -4   8 4410.59 644.426  12
  -6  -4   7 3116.03 538.647  14
  -6  -4   7 3303.33 555.581  12
  -6  -4   6 1328.22 360.273  14
  -6  -4   6 1401.87 376.569  12
  -6   4   5 468.078 465.627   7
  -6  -4   5 196.183 184.062  14
  -6   4   4 34278.0 3241.03   7
  -6   4   3 1116.29 593.273   7
  -6   4   2 20548.8 2484.84   7
  -6   4   1 2590.87 893.372   7
  -6   4   0 1344.32 668.512   7
  -6  -4  -1 3699.29 587.100  19
  -6  -4  -1 3145.80 557.248  14
  -6   4  -1 4503.31 1176.69   7
  -6  -4  -2 356.186 215.313  19
  -6  -4  -2 355.625 232.540  14
  -6  -4  -3 98.4848 152.081  19
  -6  -4  -3 452.722 209.609  14
  -6  -4  -4 3021.97 552.986  19
  -6  -4  -5 654.419 292.248  19
  -6  -4  -6 10411.2 1000.29  19
  -6   4  -6 8463.29 923.902  13
  -6  -4  -7 404.052 208.650  19
  -6   4  -7 1142.37 529.380  13
  -6  -4  -8 19258.5 1348.16  19
  -6   4  -8 18724.8 1372.88  13
  -6   4  -9 3939.58 631.894  13
  -6   4 -10 13023.0 1158.26  13
   6  -4  11 18979.2 1366.69  10
  -6   4 -11 20919.9 1440.63  13
   6  -4  12 15535.6 1204.33  10
  -6   4 -12 16815.7 1261.92  13
   6  -4  13 463.877 276.589  10
  -6   4 -13 642.366 318.093  13
   6  -4  14-23.2819 136.645  10
  -6   4 -14 120.362 140.505  13
   6  -4  15 725.043 267.014  10
  -6   4 -15 934.968 269.697  13
   6  -4  16 521.787 227.066  10
  -6   4 -16 674.234 309.257  13
   6  -4  17 476.580 180.969  10
   6  -4  18 406.654 199.986  17
   6  -4  18-45.1800 87.8981  10
   6  -4  19 699.750 193.716  17
   6  -5 -23 822.578 201.134  11
   6  -5 -22 1397.83 283.450  11
   6  -5 -21 3773.41 497.124  11
   6  -5 -20 1990.76 385.831  11
  -6  -5  19 3160.00 484.151  18
   6  -5 -19 3664.03 560.616  11
  -6  -5  18 3120.14 504.805  18
   6  -5 -18 3127.49 539.468  11
   6  -5 -17 9190.45 905.477  11
  -6  -5  17 10497.6 917.644  18
  -6  -5  16 733.157 274.683  18
   6  -5 -16 681.643 288.839  11
  -6  -5  15-276.693 191.464  18
   6  -5 -15 145.004 152.824  11
  -6  -5  14 2486.44 465.020  18
   6  -5 -14 1969.42 449.554  11
  -6  -5  13 2905.24 511.180  18
   6  -5 -13 2322.53 516.174  11
  -6  -5  12 253.134 205.964  14
   6  -5 -12 106.957 163.860  11
  -6  -5  11 2356.64 498.430  14
   6  -5 -11 1073.56 321.707  11
   6  -5 -10-51.3744 195.877  11
  -6  -5  10 63.3929 157.580  14
  -6  -5  10 152.777 176.867  12
   6  -5  -9 13030.7 1119.86  11
  -6  -5   9 13237.4 1148.54  14
  -6  -5   9 15994.6 1231.41  12
   6  -5  -8 1292.88 391.451  11
  -6  -5   8 1105.74 354.582  14
  -6  -5   8 1490.29 378.024  12
   6  -5  -7 4403.63 634.801  11
  -6  -5   7 3939.18 652.037  14
  -6  -5   7 3077.64 548.520  12
   6  -5  -6 24798.3 1483.38  11
  -6  -5   6 28313.1 1690.74  14
  -6  -5   6 26916.7 1636.60  12
  -6  -5   5 361.993 264.943  14
  -6  -5   5-211.772 193.219  12
  -6  -5   4 4840.55 715.418  14
  -6  -5   4 2309.70 491.066  12
  -6  -5   3 1226.64 387.165  14
  -6  -5   3 357.695 230.587  12
  -6  -5   2 19236.9 1397.25  14
  -6  -5   1 162.723 179.151  14
  -6  -5   0 331.471 232.518  14
  -6  -5  -1 3685.28 632.651  19
  -6  -5  -1 3377.56 585.044  14
  -6  -5  -2 2810.14 548.655  19
  -6  -5  -2 3482.49 608.677  14
  -6  -5  -3 4131.71 657.593  19
  -6  -5  -3 4905.69 693.195  14
  -6  -5  -4 418.927 245.268  19
  -6  -5  -4 21.0322 149.904  14
  -6  -5  -5 54.6233 158.299  19
  -6  -5  -5-353.699 220.599  14
  -6  -5  -6 2374.59 497.769  19
  -6  -5  -7-7.75875 134.994  19
  -6  -5  -8-97.6155 157.704  19
  -6  -5  -9 3645.08 583.284  19
  -6  -5 -10 9686.50 936.345  19
   6  -5  10 9065.28 945.247  10
   6  -5  11 13513.9 1120.35  10
   6  -5  12 553.348 295.903  10
   6  -5  13 3198.27 521.331  10
   6  -5  14 99.0243 145.733  10
   6  -5  15 58.5138 160.005  10
   6  -5  16 1866.56 308.169  17
   6  -5  16 2205.45 377.982  10
   6  -5  17 208.280 146.191  17
   6  -5  17 247.537 156.748  10
   6  -6 -21 1080.11 233.276  11
   6  -6 -20 542.466 184.097  11
   6  -6 -19 1182.89 286.761  11
   6  -6 -18 477.530 202.368  11
   6  -6 -17 1251.40 328.742  11
   6  -6 -16 7771.47 790.304  11
   6  -6 -15 45.3755 145.338  11
   6  -6 -14 162.175 202.845  11
   6  -6 -13 9918.78 949.404  11
   6  -6 -12 387.391 221.250  11
  -6  -6  12 175.289 201.226  14
   6  -6 -11 2533.57 498.020  11
  -6  -6  11 3343.65 572.207  14
   6  -6 -10 262.723 229.907  11
  -6  -6  10 192.248 183.612  14
   6  -6  -9 3644.38 580.590  11
  -6  -6   9 4735.26 698.119  14
  -6  -6   9 5643.78 714.706  12
   6  -6  -8 13761.9 1126.14  11
  -6  -6   8 13477.4 1167.70  14
  -6  -6   8 14555.8 1173.40  12
   6  -6  -7 36244.7 1810.69  11
  -6  -6   7 35011.4 1881.08  14
  -6  -6   7 37428.3 1899.09  12
   6  -6  -6-309.167 213.682  11
  -6  -6   6 341.182 313.641  14
  -6  -6   6-66.0311 199.517  12
   6  -6  -5 9893.83 937.007  11
  -6  -6   5 9255.64 987.450  14
  -6  -6   5 8965.83 964.298  12
  -6  -6   4 26539.9 1657.63  14
  -6  -6   4 25452.2 1607.19  12
  -6  -6   3 783.900 288.971  14
  -6  -6   3 165.260 157.470  12
  -6  -6   2 2602.19 535.466  14
  -6  -6   2 2343.68 505.775  12
  -6  -6   1 8559.71 951.061  14
  -6  -6   0 2007.83 488.243  14
  -6  -6  -1 1201.91 385.519  14
  -6  -6  -2 2283.54 491.549  14
  -6  -6  -3 3085.21 566.636  19
  -6  -6  -3 2828.53 543.476  14
  -6  -6  -4 2164.54 492.570  19
  -6  -6  -4 2322.44 486.889  14
  -6  -6  -5 798.466 320.480  19
  -6  -6  -5 890.552 326.904  14
  -6  -6  -6 593.630 264.130  19
  -6  -6  -6 319.373 235.624  14
  -6  -6  -7 9121.47 926.224  19
  -6  -6  -8 16638.6 1220.62  19
   6  -6   8 17293.0 1252.34  10
   6  -6   9 430.926 263.636  10
   6  -6  10 361.713 221.950  10
   6  -6  11 51.6268 155.451  10
   6  -6  12 5485.45 637.508  10
  -6  -6 -12 5938.80 611.387  12
   6  -6  13 126.637 179.167  10
   6  -6  14 300.562 131.551  10
   6  -6  15 154.035 126.895  10
   6  -7 -18 7706.85 572.265  11
   6  -7 -17 146.100 132.922  11
   6  -7 -16 252.920 158.770  11
   6  -7 -15 3346.90 454.445  11
   6  -7 -14 1865.09 364.782  11
   6  -7 -13 107.287 192.121  11
   6  -7 -12 282.274 187.038  11
   6  -7 -11 2493.19 450.178  11
  -6  -7  11 3827.70 533.858  14
   6  -7 -10 902.834 300.843  11
  -6  -7  10 1088.83 326.351  14
   6  -7  -9 5941.78 689.998  11
  -6  -7   9 5863.32 710.092  14
   6  -7  -8 5267.75 656.625  11
  -6  -7   8 6135.39 736.208  14
   6  -7  -7 11725.6 957.259  11
  -6  -7   7 12790.4 1067.98  14
  -6  -7   7 14115.2 1072.84  12
   6  -7  -6 7177.07 757.119  11
  -6  -7   6 6875.96 808.013  14
  -6  -7   6 7179.24 784.065  12
   6  -7  -5 91.6239 125.267  11
  -6  -7   5 88.7447 198.460  14
  -6  -7   5 361.109 228.912  12
  -6  -7   4 227.599 208.829  14
  -6  -7   4 378.480 212.921  12
  -6  -7   3 477.427 229.563  14
  -6  -7   3 414.731 233.813  12
  -6  -7   2 1826.08 450.704  14
  -6  -7   2 1522.95 386.757  12
  -6  -7   1 1398.44 384.094  14
  -6  -7   1 1196.42 368.699  12
  -6  -7   0 4810.14 712.949  14
  -6  -7   0 3689.40 603.375  12
  -6  -7  -1 2156.19 467.170  14
  -6  -7  -1 1574.52 407.208  12
  -6  -7  -2 39.7277 195.259  14
  -6  -7  -3 2084.27 430.603  14
   6  -7   4 5202.35 665.713  10
  -6  -7  -4 5734.34 692.496  14
   6  -7   5 12726.5 1004.26  10
  -6  -7  -5 13306.7 1031.81  14
  -6  -7  -6 920.096 261.669  14
   6  -7   6 597.284 262.896  10
  -6  -7  -7-146.525 136.225  14
   6  -7   7 1.43145 139.199  10
   6  -7   8 170.287 200.420  10
   6  -7   9 2079.92 395.535  10
  -6  -7  -9 1877.20 363.721  12
   6  -7  10 3217.23 448.128  10
  -6  -7 -10 2998.28 429.181  12
   6  -7  11 152.946 143.843  10
  -6  -7 -11 139.787 108.534  12
   6  -7  12 1232.40 258.138  10
   6  -8 -13-204.112 112.162  11
   6  -8 -12 89.6541 92.0743  11
   6  -8 -11 161.681 108.313  11
   6  -8 -10 2118.18 332.985  11
   6  -8  -9 935.724 237.563  11
  -6  -8   8 12077.2 858.859  14
   6  -8  -8 12160.2 817.240  11
   6  -8  -7 2414.25 377.846  11
  -6  -8   7 2030.54 383.149  14
   6  -8  -6 2590.76 381.084  11
  -6  -8   6 2444.29 410.536  14
  -6  -8   5 1240.19 303.975  14
  -6  -8   5 1446.76 305.614  12
  -6  -8   4 1272.86 330.583  14
  -6  -8   4 1634.86 336.445  12
  -6  -8   3 106.486 122.577  14
  -6  -8   3 49.5837 130.375  12
  -6  -8   2 3301.71 502.635  14
  -6  -8   2 3105.75 471.975  12
  -6  -8   1 500.129 199.776  14
  -6  -8   1 672.095 241.014  12
  -6  -8   0 937.727 284.946  14
  -6  -8   0 988.107 283.797  12
  -6  -8  -1 254.877 216.347  14
  -6  -8  -1 132.796 168.120  12
  -6  -8  -2 4343.38 543.096  14
  -6  -8  -2 3626.57 504.047  12
  -6  -8  -3 5856.31 609.670  14
  -6  -8  -3 5193.12 588.999  12
  -6  -8  -4-17.1168 126.192  14
  -6  -8  -4 95.2798 144.841  12
  -6  -8  -5 435.906 168.381  14
   6  -8   5 637.320 190.146  10
  -6  -8  -5 95.6078 138.578  12
   6  -8   6 5738.29 499.523  10
  -6  -8  -6 5285.17 544.845  12
  -6  -8  -7 1828.05 310.572  12
  -6  -8  -8 1608.72 272.575  12
  -7   0  27-128.009 132.427  17
  -7   0  26 81.8534 106.981  17
  -7   0  25-88.7742 151.402  17
  -7   0  24 346.525 205.593  17
  -7   0  23-158.321 152.517  17
  -7   0  22 3371.34 547.424  17
  -7   0  21-73.2879 155.890  17
  -7   0  20 10097.0 974.511  17
  -7   0  19 207.715 200.968  17
  -7   0  18 1754.38 430.764  17
  -7   0  17 179.742 185.544  17
  -7   0  16 7766.31 851.191  17
  -7   0  15-445.536 231.265  17
  -7   0  14 3669.46 576.163  17
  -7   0  13 300.286 146.659  17
  -7   0  12 36304.0 1749.04  17
  -7   0  11-750.581 563.463   3
  -7   0  10-264.328 402.072   3
  -7   0   9 433.177 468.970   3
  -7   0   9-1102.42 631.907   6
  -7   0   8 29061.9 2875.40   6
  -7   0   8 31733.9 3068.83   3
  -7   0   7-146.620 254.412   6
  -7   0   6 47018.3 3651.70   6
  -7   0   5-788.009 511.021   6
  -7   0   4 172063. 6944.14   6
  -7   0   3 197.839 315.864   6
  -7   0   2 40853.6 3383.69   6
  -7   0   1-1009.88 533.917   6
  -7   0   0 4003.52 1058.03   6
  -7   0  -1-253.733 337.482   6
  -7   0  -2 3307.32 1010.19   6
  -7   0  -3 407.179 352.986   6
  -7   0  -4 1234.36 595.769   6
  -7   0  -5-1589.05 685.266   6
  -7   0  -6 34030.1 1816.91  13
  -7   0  -7 9.84977 159.290  13
  -7   0  -8 127.681 225.436  13
  -7   0  -9-184.874 190.423  13
  -7   0 -10 16808.0 1354.05  13
  -7   0 -11-168.451 324.853  13
  -7   0 -12 14306.0 1254.06  13
  -7   0 -13 247.839 212.360  13
  -7   0 -14 149.082 212.444  13
  -7   0 -15-46.4991 186.575  13
  -7   0 -16 7654.52 832.312  13
  -7   0 -17 30.6685 161.069  13
   7   0  18 1608.71 320.592  17
  -7   0 -18 1345.38 343.427  13
   7   0  19 11.0830 88.5157  17
  -7   1  26-79.0116 106.851  17
  -7  -1  26 319.598 145.470  17
   7  -1 -26 233.656 148.427  11
  -7   1  25 179.583 165.177  17
   7  -1 -25-54.7564 111.370  11
  -7  -1  25-60.0476 127.536  17
  -7   1  24 3448.83 493.984  17
  -7  -1  24 2451.67 407.706  17
  -7  -1  23 2822.24 475.406  17
  -7   1  23 2475.34 446.498  17
  -7   1  22 281.776 194.199  17
  -7  -1  22 398.763 235.645  17
  -7   1  21 3484.38 557.495  17
  -7  -1  21 3051.47 534.577  17
  -7   1  20 774.280 286.658  17
  -7  -1  20 912.258 320.838  17
  -7   1  19 4912.96 674.061  17
  -7  -1  19 4741.92 673.565  17
  -7   1  18 23368.8 1478.61  17
  -7  -1  18 23150.6 1470.08  17
  -7  -1  17 4367.54 660.025  17
  -7   1  17 3881.69 608.418  17
  -7   1  16 278.739 227.195  17
  -7  -1  16 191.884 213.904  17
  -7   1  15 2802.23 518.128  17
  -7  -1  15 3354.95 567.118  17
  -7   1  14 4331.83 628.778  17
  -7  -1  14 6561.28 763.369  17
  -7   1  13 943.434 297.787  17
  -7  -1  13 964.456 308.560  17
  -7   1  12 12704.6 1044.27  17
  -7  -1  12 13125.1 1044.88  17
  -7   1  11 1370.93 364.755  17
  -7  -1  11 96.1897 300.782   5
  -7   1  10 145.258 272.692   3
  -7   1  10-5.80621 261.292   6
  -7   1   9 27996.7 2960.42   3
  -7   1   9 29560.2 2935.51   6
  -7  -1   9 29798.7 2792.43   5
  -7   1   8 1032.50 574.284   3
  -7   1   8 1428.59 756.842   6
  -7  -1   8 1684.58 684.514   5
  -7   1   7 5928.46 1387.12   3
  -7   1   7 5364.76 1258.64   6
  -7   1   6 68033.6 4446.87   3
  -7   1   6 58061.1 4071.48   6
  -7   1   5-2.82699 151.612   3
  -7   1   5 326.416 388.458   6
  -7   1   4 19711.5 2377.83   6
  -7   1   4 16298.3 2137.80   3
  -7   1   3 974.040 526.392   3
  -7   1   3 325.568 370.635   6
  -7   1   2 16782.3 2216.03   6
  -7   1   2 17357.9 2166.54   3
  -7   1   1 15092.1 2089.09   6
  -7   1   0 94.6866 179.728   6
  -7   1  -1-521.763 388.188   6
  -7   1  -2 2226.78 823.518   6
  -7   1  -3 6523.57 1373.27   6
  -7   1  -4 15425.7 2153.47   6
  -7   1  -5-160.153 306.737   6
  -7   1  -5 1374.68 381.887  13
  -7  -1  -6 1536.36 416.349  13
  -7   1  -6 1596.50 401.270  13
  -7  -1  -7-210.274 205.744  13
  -7   1  -7-158.267 177.503  13
  -7  -1  -8 50602.1 2268.60  13
  -7   1  -8 47035.9 2248.66  13
  -7   1  -9 5863.29 804.500  13
  -7  -1  -9 5734.80 771.826  13
  -7  -1 -10-73.4577 240.054  13
  -7   1 -10 745.688 348.248  13
  -7  -1 -11 11672.6 1104.27  13
  -7   1 -11 12579.9 1179.56  13
  -7  -1 -12 854.237 362.388  13
  -7   1 -12 722.345 326.282  13
  -7  -1 -13 2991.28 547.434  13
  -7   1 -13 2315.92 516.197  13
  -7  -1 -14 8222.75 889.983  13
  -7   1 -14 9016.09 947.454  13
  -7  -1 -15 786.936 343.530  13
  -7   1 -15 698.693 318.407  13
  -7  -1 -16 2763.08 511.330  13
  -7   1 -16 2644.25 518.591  13
  -7  -1 -17 221.768 159.790  13
  -7   1 -17 718.756 267.701  13
  -7   1 -18 3937.03 543.173  13
   7  -1  19 282.969 166.565  17
   7  -1  20 225.874 103.419  17
  -7  -2  26 3631.11 394.250  17
  -7  -2  25 2080.91 346.918  17
   7  -2 -25 2270.26 364.423  11
  -7   2  25 1872.85 309.468  17
  -7   2  24 887.985 255.134  17
  -7  -2  24 902.423 251.277  17
   7  -2 -24 728.426 245.568  11
   7  -2 -23 6868.22 735.808  11
  -7  -2  23 6514.60 669.071  17
  -7   2  23 6472.39 661.378  17
  -7   2  22 11126.5 908.391  17
  -7  -2  22 11699.5 934.694  17
  -7   2  21 1186.08 320.695  17
  -7  -2  21 1048.30 315.837  17
  -7   2  20 26234.8 1495.63  17
  -7  -2  20 24836.3 1454.77  17
  -7   2  19 990.280 317.463  17
  -7  -2  19 1558.98 390.777  17
  -7   2  18 10937.2 998.787  17
  -7  -2  18 10825.6 992.794  17
  -7   2  17 8839.52 905.409  17
  -7  -2  17 8201.38 862.956  17
  -7   2  16 24684.4 1496.52  17
  -7  -2  16 28304.2 1586.54  17
  -7   2  15 205.037 147.499  17
  -7  -2  15 349.282 222.109  17
  -7  -2  14 0.85170 196.278  17
  -7   2  14 114.758 158.929  17
  -7   2  13 476.889 240.907  17
  -7  -2  13 370.833 210.102  17
  -7   2  12 4615.48 637.434  17
  -7  -2  12 4805.59 632.479  17
  -7   2  11 469.163 234.507  17
  -7  -2  11 479.993 226.857  17
  -7  -2  11 591.682 256.198  12
  -7   2  10 16090.8 2210.09   6
  -7   2  10 14559.8 1106.51  17
  -7  -2  10 15914.0 1202.93  12
  -7   2   9 6195.72 1419.05   6
  -7  -2   9 7213.65 1460.90   5
  -7   2   8 367.658 418.738   6
  -7   2   8 296.946 321.935   3
  -7   2   7 7918.10 1584.52   3
  -7   2   7 9621.87 1731.89   6
  -7   2   6 27.6113 228.929   3
  -7   2   6-770.574 516.649   6
  -7   2   5 110.831 235.266   3
  -7   2   5 627.355 465.193   6
  -7   2   4 40381.8 3437.21   3
  -7   2   4 54721.9 4133.51   6
  -7   2   3 85.8919 329.742   3
  -7   2   3 1206.39 677.078   6
  -7   2   2 50818.5 3761.45   3
  -7   2   2 46722.8 3813.83   6
  -7   2   1 46056.9 3756.38   6
  -7   2   1 54553.5 3847.94   3
  -7   2   0 9570.27 1790.05   6
  -7   2  -1 15838.7 2236.40   6
  -7   2  -2 22378.3 2661.65   6
  -7   2  -3 7530.64 1535.83   6
  -7   2  -3 6531.97 794.543  13
  -7   2  -4 25640.6 1572.02  13
  -7   2  -5 322.856 232.115  13
  -7   2  -6 1286.55 382.024  13
  -7   2  -7 1281.91 398.587  13
  -7   2  -8 11620.5 1130.47  13
  -7   2  -9 4121.52 681.898  13
  -7   2 -10 3134.53 601.480  13
  -7   2 -11 82.0030 202.872  13
  -7   2 -12 132.191 264.478  13
  -7  -2 -13 1235.90 365.720  13
  -7   2 -13 845.335 371.898  13
  -7  -2 -14 1025.79 307.882  13
  -7   2 -14 1071.87 359.399  13
  -7  -2 -15 813.580 284.785  13
  -7   2 -15 1203.10 381.713  13
  -7   2 -16 16369.3 1179.66  13
  -7   2 -17 991.854 322.734  13
  -7   2 -18 3101.39 467.156  13
   7  -2  19 73.0799 126.925  17
   7  -2  20 387.989 156.875  17
   7  -3 -25 975.798 221.537  11
   7  -3 -24 258.485 162.458  11
  -7  -3  24 154.104 146.511  17
  -7  -3  23 867.615 232.210  17
   7  -3 -23 1169.78 302.467  11
   7  -3 -22 5166.27 631.213  11
  -7   3  22 4658.10 539.202  17
  -7  -3  22 5320.85 579.496  17
  -7  -3  21 4042.64 535.284  17
  -7   3  21 3067.65 459.956  17
   7  -3 -21 3546.19 553.089  11
   7  -3 -20 6145.76 752.623  11
  -7  -3  20 5378.82 622.661  17
  -7   3  20 5311.45 632.513  17
  -7   3  19 316.406 173.659  17
  -7  -3  19 89.5293 148.958  17
   7  -3 -19 284.569 253.259  11
   7  -3 -18 4356.43 660.314  11
  -7   3  18 3777.51 568.834  17
  -7  -3  18 4534.45 611.402  17
  -7   3  17 2907.37 509.695  17
  -7   3  16 1343.31 359.181  17
  -7   3  15 5764.96 722.356  17
  -7   3  14 1930.80 429.307  17
  -7   3  13 97.7951 145.323  17
  -7   3  12 1657.83 397.895  17
  -7  -3  12 865.935 347.633  12
  -7   3  11 13384.1 1076.12  17
  -7  -3  11 8884.73 926.310  12
  -7  -3  10 4417.27 659.416  12
  -7  -3   9 84.5836 174.959  14
  -7  -3   9 153.108 158.994  12
  -7  -3   8 36556.0 1852.76  14
  -7  -3   8 24524.8 1523.41  12
  -7  -3   7 8191.16 879.636  14
  -7  -3   7 8024.58 864.986  12
  -7  -3   6 13095.5 1102.39  14
  -7  -3   6 12030.1 1061.14  12
  -7  -3   5 867.011 305.114  14
  -7  -3   5 633.247 278.528  12
  -7   3   4 1689.33 722.894   3
  -7  -3   4 1652.56 449.561  14
  -7  -3   4 1094.62 358.001  12
  -7   3   3 17187.3 2278.05   3
  -7  -3   3 20242.0 1344.09  14
  -7  -3   3 17933.4 1294.52  12
  -7   3   2 2094.65 785.200   3
  -7  -3   2 1495.24 380.043  14
  -7  -3   2 1924.88 435.215  12
  -7  -3   1 4791.70 652.316  14
  -7  -3   1 3880.16 610.978  12
  -7  -3   0 31573.8 1723.24  16
  -7  -3   0 29349.9 1603.40  14
  -7  -3   0 31546.5 1706.87  12
  -7  -3  -1 4917.10 682.130  16
  -7  -3  -1 3911.05 613.280  12
  -7   3  -2 3096.76 556.920  13
  -7  -3  -2 2150.51 463.602  12
  -7   3  -3 47.6462 160.287  13
  -7  -3  -3 115.471 128.580  12
  -7   3  -4 4248.18 661.190  13
  -7  -3  -4 6495.41 772.714  12
  -7   3  -5 3517.42 611.362  13
  -7  -3  -5 5057.90 695.172  12
  -7   3  -6 7384.85 897.808  13
  -7   3  -7 308.622 204.077  13
  -7   3  -8 11644.1 1135.32  13
  -7   3  -9 4363.80 694.686  13
  -7   3 -10 42342.1 2133.20  13
   7  -3  11 4099.52 621.986  10
  -7   3 -11 4042.57 677.031  13
   7  -3  12 185.669 222.754  10
  -7   3 -12 124.285 231.469  13
   7  -3  13 2143.71 431.298  10
  -7   3 -13 1832.83 443.843  13
   7  -3  14 25843.5 1371.38  10
  -7   3 -14 27255.3 1544.45  13
  -7   3 -15-67.8576 162.960  13
  -7   3 -16 8175.30 785.652  13
  -7   3 -17 104.627 157.176  13
   7  -3  18-18.5938 112.909  17
   7  -3  19-27.5545 108.248  17
   7  -4 -24 43.4926 91.1081  11
   7  -4 -23 214.051 179.559  11
   7  -4 -22 104.107 143.457  11
   7  -4 -21-68.3115 169.084  11
   7  -4 -20 9489.95 873.577  11
   7  -4 -19 454.839 220.609  11
   7  -4 -18 503.757 287.210  11
   7  -4 -17 2993.30 553.162  11
   7  -4 -16 12615.9 1101.81  11
   7  -4 -15-75.3275 196.695  11
   7  -4 -14 2280.01 503.450  11
   7  -4 -13 5597.49 751.211  11
   7  -4 -12 5534.94 742.204  11
  -7  -4  12 6977.92 832.729  12
   7  -4 -11 30680.8 1713.84  11
  -7  -4  11 31097.6 1730.70  12
   7  -4 -10 26381.9 1583.63  11
  -7  -4  10 27826.6 1674.59  14
  -7  -4  10 26978.9 1626.00  12
   7  -4  -9 7879.52 861.773  11
  -7  -4   9 7483.89 881.037  14
  -7  -4   9 7529.55 860.159  12
   7  -4  -8 13649.6 1110.25  11
  -7  -4   8 14360.3 1196.32  14
  -7  -4   8 13953.3 1188.10  12
  -7  -4   7 1403.56 418.068  14
  -7  -4   7 670.277 291.361  12
  -7  -4   6 9242.63 958.025  14
  -7  -4   6 7516.57 873.074  12
  -7  -4   5 848.862 311.532  14
  -7  -4   5 771.630 340.161  12
  -7  -4   4 356.213 224.398  14
  -7  -4   4-58.3149 154.404  12
  -7  -4   3 1639.99 421.186  14
  -7  -4   3 1348.34 368.184  12
  -7  -4   2 12819.6 1122.10  14
  -7  -4   2 13402.3 1165.91  12
  -7  -4   1 8344.07 904.681  14
  -7  -4   1 7866.80 901.164  12
  -7  -4   0 8364.40 898.087  16
  -7  -4   0 5850.09 762.098  14
  -7  -4   0 7176.40 855.735  12
  -7  -4  -1 46000.5 2080.40  14
  -7   4  -1 46529.4 2127.67  13
  -7  -4  -1 40864.6 2033.43  12
  -7  -4  -2 8743.81 906.425  14
  -7   4  -2 8053.28 897.684  13
  -7  -4  -2 7435.34 867.521  12
  -7   4  -3 11133.3 1060.02  13
  -7  -4  -3 10898.8 1053.21  12
  -7   4  -4-568.566 271.033  13
  -7  -4  -4 112.133 166.314  12
  -7   4  -5 1134.32 387.649  13
  -7  -4  -5 642.500 291.740  12
  -7   4  -6 20309.6 1453.62  13
  -7  -4  -6 19587.4 1382.68  12
  -7   4  -7 3951.06 655.607  13
  -7  -4  -7 3679.78 586.765  12
  -7   4  -8 2315.30 498.721  13
  -7   4  -9 2148.32 474.206  13
  -7   4 -10 2814.08 565.743  13
   7  -4  11 1039.69 316.719  10
  -7   4 -11 874.477 298.942  13
   7  -4  12 12233.8 1005.46  10
  -7   4 -12 12700.4 1043.69  13
   7  -4  13 360.619 156.374  10
  -7   4 -13 639.954 252.437  13
   7  -4  14 2140.15 396.199  10
  -7   4 -14 2328.54 429.169  13
   7  -4  15 643.569 219.618  10
  -7   4 -15 892.698 249.942  13
   7  -4  16 1050.73 250.090  10
  -7   4 -16 2113.07 341.584  13
   7  -4  17 2852.41 372.312  17
   7  -5 -22 135.449 120.901  11
   7  -5 -21 560.707 211.778  11
   7  -5 -20 166.806 161.300  11
   7  -5 -19-193.832 186.214  11
   7  -5 -18 10288.0 885.294  11
   7  -5 -17 619.129 240.458  11
   7  -5 -16 527.853 241.320  11
   7  -5 -15 4382.54 630.327  11
   7  -5 -14 460.081 237.435  11
   7  -5 -13 6021.38 752.334  11
   7  -5 -12 224.436 248.776  11
  -7  -5  12 675.874 299.780  12
   7  -5 -11-270.717 214.061  11
  -7  -5  11-392.217 231.903  12
   7  -5 -10 648.723 316.094  11
  -7  -5  10 577.992 296.418  14
  -7  -5  10 503.652 259.318  12
   7  -5  -9 15169.4 1187.96  11
  -7  -5   9 16702.1 1297.47  14
  -7  -5   9 13882.8 1171.43  12
   7  -5  -8 2585.41 497.383  11
  -7  -5   8 2062.33 468.540  14
  -7  -5   8 2940.77 569.696  12
  -7  -5   7 1320.54 413.819  14
  -7  -5   7 1766.71 444.907  12
  -7  -5   6 8213.46 928.473  14
  -7  -5   6 6395.69 832.219  12
  -7  -5   5 76.7192 174.949  14
  -7  -5   5 384.895 266.054  12
  -7  -5   4 635.275 278.378  14
  -7  -5   4 114.284 188.962  12
  -7  -5   3-186.161 207.441  14
  -7  -5   3 39.9364 189.940  12
  -7  -5   2 2482.92 534.901  14
  -7  -5   2 2003.64 476.173  12
  -7  -5   1 26775.7 1644.93  14
  -7  -5   1 27874.5 1709.95  12
  -7  -5   0 15302.6 1249.94  14
  -7  -5   0 14293.3 1236.30  12
  -7  -5  -1 8331.45 915.789  14
  -7  -5  -1 8140.67 929.030  12
  -7  -5  -2 17522.3 1298.12  14
  -7  -5  -2 16100.1 1288.06  12
  -7  -5  -3 298.569 235.132  14
  -7  -5  -3 188.263 178.204  12
  -7  -5  -4 5134.91 690.137  14
  -7  -5  -4 2735.05 532.581  12
  -7  -5  -5 183.769 172.492  12
  -7  -5  -6 561.449 258.382  12
  -7  -5  -7 72.7800 194.812  12
  -7  -5  -8-10.3666 210.035  12
   7  -5   9 315.638 193.625  10
  -7  -5  -9-35.4450 136.708  12
   7  -5  10 1394.08 378.450  10
   7  -5  11 369.563 234.035  10
   7  -5  12 38.9875 154.871  10
   7  -5  13-77.1875 166.647  10
   7  -5  14 1590.91 313.602  10
   7  -5  15 98.2166 149.420  17
   7  -5  15 83.9955 85.6442  10
   7  -6 -20 342.165 127.868  11
   7  -6 -19 193.932 134.969  11
   7  -6 -18 1295.79 273.631  11
   7  -6 -17 347.873 170.308  11
   7  -6 -16 3890.82 522.865  11
   7  -6 -15 809.768 247.740  11
   7  -6 -14 1031.06 291.163  11
   7  -6 -13 1120.97 314.831  11
   7  -6 -12 684.736 256.281  11
   7  -6 -11 1103.35 313.176  11
   7  -6 -10 2284.35 454.433  11
  -7  -6  10 1584.51 393.124  14
  -7  -6  10 2433.57 452.498  12
   7  -6  -9 1214.58 324.572  11
  -7  -6   9 1576.99 419.155  14
  -7  -6   9 2046.63 416.927  12
   7  -6  -8 9624.76 889.605  11
  -7  -6   8 9813.31 978.618  14
  -7  -6   8 9633.96 940.088  12
  -7  -6   7 726.790 308.039  14
  -7  -6   7 1108.79 367.329  12
  -7  -6   6 12132.5 1103.01  14
  -7  -6   6 12877.3 1109.43  12
  -7  -6   5 3388.69 595.287  14
  -7  -6   5 2801.26 541.167  12
  -7  -6   4 432.113 251.119  14
  -7  -6   4 197.207 189.662  12
  -7  -6   3 4537.58 679.120  14
  -7  -6   3 4894.10 707.769  12
  -7  -6   2 616.468 313.930  14
  -7  -6   2 546.522 261.810  12
  -7  -6   1 665.402 287.007  14
  -7  -6   1 611.151 284.977  12
  -7  -6   0 5304.29 726.740  14
  -7  -6   0 4966.73 717.813  12
  -7  -6  -1 178.758 207.192  14
  -7  -6  -1-196.581 232.751  12
  -7  -6  -2 3226.43 556.865  14
  -7  -6  -2 2860.93 519.810  12
  -7  -6  -3-93.0935 145.559  14
  -7  -6  -3 133.078 237.441  12
  -7  -6  -4 113.257 152.597  14
  -7  -6  -4 89.4608 160.304  12
  -7  -6  -5 1225.70 315.235  14
  -7  -6  -5 846.540 296.491  12
  -7  -6  -6 1015.11 327.560  12
   7  -6   7 307.806 217.360  10
  -7  -6  -7 203.659 224.053  12
   7  -6   8 564.249 263.974  10
  -7  -6  -8 90.0830 141.499  12
   7  -6   9 6807.14 716.462  10
  -7  -6  -9 7688.23 731.036  12
   7  -6  10 1980.18 390.890  10
  -7  -6 -10 1403.49 306.216  12
   7  -6  11 1653.66 334.359  10
   7  -6  12 1193.97 275.736  10
   7  -6  13 1027.72 236.834  10
   7  -7 -16 556.043 162.602  11
   7  -7 -15 14.5979 66.1568  11
   7  -7 -14 885.164 234.321  11
   7  -7 -13 34.0291 127.200  11
   7  -7 -12 868.506 235.313  11
   7  -7 -11 191.118 105.972  11
   7  -7 -10 269.498 167.870  11
   7  -7  -9 809.978 248.128  11
  -7  -7   9 839.651 282.377  14
   7  -7  -8 2005.82 369.164  11
  -7  -7   8 2020.44 416.108  14
  -7  -7   8 2065.75 391.520  12
  -7  -7   7 867.490 303.123  14
  -7  -7   7 916.810 282.113  12
  -7  -7   6 2126.14 440.464  14
  -7  -7   6 1502.72 332.111  12
  -7  -7   5 908.298 301.651  14
  -7  -7   5 593.476 270.550  12
  -7  -7   4 2539.62 473.222  14
  -7  -7   4 1603.83 368.042  12
  -7  -7   3 2728.95 505.544  14
  -7  -7   3 1927.99 415.136  12
  -7  -7   2 6124.35 724.127  14
  -7  -7   2 5319.47 673.481  12
  -7  -7   1 1855.12 416.921  14
  -7  -7   1 1217.76 331.453  12
  -7  -7   0 238.347 180.504  14
  -7  -7   0-34.9559 147.676  12
  -7  -7  -1 1263.12 341.181  14
  -7  -7  -1 1063.09 310.176  12
  -7  -7  -2 126.968 182.521  14
  -7  -7  -2-24.2813 147.353  12
  -7  -7  -3 1847.82 373.059  14
   7  -7   3 2378.28 435.367  10
  -7  -7  -3 1724.29 377.726  12
  -7  -7  -4 3437.72 475.059  14
   7  -7   4 2836.06 453.569  10
  -7  -7  -4 2897.07 476.217  12
  -7  -7  -5 238.636 142.986  14
   7  -7   5-14.8473 119.502  10
  -7  -7  -5-17.9541 155.150  12
   7  -7   6 3050.86 448.092  10
  -7  -7  -6 2601.28 434.907  12
   7  -7   7 2733.86 419.732  10
  -7  -7  -7 2459.51 389.468  12
   7  -7   8 5213.25 543.087  10
  -7  -7  -8 4377.39 495.441  12
   7  -7   9 265.981 127.854  10
  -7  -7  -9-31.1646 87.4671  12
   7  -7  10 1243.71 238.192  10
  -7  -8   8 2997.59 394.135  16
  -7  -8   6 3726.50 462.242  14
  -7  -8   5 1352.81 304.429  14
  -7  -8   5 1083.86 240.741  12
  -7  -8   4 6252.15 605.870  14
  -7  -8   4 6552.68 583.363  12
  -7  -8   3 1041.37 277.079  14
  -7  -8   3 859.778 227.478  12
  -7  -8   2 522.142 196.522  14
  -7  -8   2 260.810 151.356  12
  -7  -8   1-39.1581 144.935  14
  -7  -8   1 20.5756 106.942  12
  -7  -8   0 20.7310 105.976  14
  -7  -8   0 78.6097 100.560  12
  -7  -8  -1 550.455 187.284  14
  -7  -8  -1 461.090 168.256  12
  -7  -8  -2 3108.39 392.278  14
  -7  -8  -2 3401.98 426.426  12
  -7  -8  -3 776.706 206.403  12
  -7  -8  -4 226.193 114.120  12
  -8   0  25-104.995 146.474  17
  -8   0  24 4157.73 507.939  17
  -8   0  23 207.036 181.132  17
  -8   0  22 5001.25 624.017  17
  -8   0  21-178.991 164.249  17
  -8   0  20 3694.02 573.162  17
  -8   0  19-138.811 233.268  17
  -8   0  18 13654.8 1128.64  17
  -8   0  17 42.1097 146.140  17
  -8   0  16 529.164 230.474  17
  -8   0  15-163.536 208.282  17
  -8   0  14 1448.24 416.312  17
  -8   0  13-291.037 223.679  17
  -8   0  12 11335.6 1023.85  17
  -8   0  11 43.5361 148.518  17
  -8   0  11-96.0814 233.936  16
  -8   0  10 13822.4 1108.86  17
  -8   0  10 14760.3 1187.48  16
  -8   0   9 258.811 267.602  17
  -8   0   9 138.395 187.612  16
  -8   0   8 15030.9 1200.82  16
  -8   0   7-308.772 205.253  16
  -8   0   6-67.2100 150.805  16
  -8   0   6-361.442 261.295  15
  -8   0   5-83.9917 134.200  16
  -8   0   5 67.9610 146.937  15
  -8   0   4 389.155 225.484  16
  -8   0   4 203.654 179.352  15
  -8   0   3-0.94110 136.127  16
  -8   0   3 97.4512 163.808  15
  -8   0   2 454.586 277.732  16
  -8   0   2 256.379 210.096  15
  -8   0   1-17.9311 166.493  16
  -8   0   1-16.1277 122.677  15
  -8   0   0 1667.00 413.300  15
  -8   0  -1-284.667 187.566  15
  -8   0  -1-639.948 279.934  13
  -8   0  -2 2087.55 471.348  15
  -8   0  -2 3238.65 566.127  13
  -8   0  -3 248.154 148.079  15
  -8   0  -3 191.603 246.308  13
  -8   0  -4 258.622 210.876  13
  -8   0  -5-46.7927 165.472  13
  -8   0  -6 1005.85 349.348  13
  -8   0  -7 82.5799 199.273  13
  -8   0  -8-154.824 222.167  13
  -8   0  -9 102.392 282.758  13
  -8   0 -10 4255.48 714.001  13
  -8   0 -11-87.0827 220.212  13
  -8   0 -12 7989.59 896.745  13
  -8   0 -13-88.0199 222.826  13
  -8   0 -14 274.065 229.808  13
  -8   0 -15-180.822 208.309  13
  -8   0 -16 117.296 136.368  13
   8   0  17 396.280 170.470  17
  -8   0 -17 42.4424 149.879  13
  -8   1  25 1706.31 295.983  17
  -8  -1  25 2409.71 345.832  17
   8  -1 -25 2227.56 342.512  11
  -8   1  24 2349.29 380.665  17
  -8  -1  24 3184.21 434.319  17
  -8   1  23 6092.94 634.623  17
  -8  -1  23 6468.18 655.778  17
  -8   1  22 3729.05 534.163  17
  -8  -1  22 3606.29 516.663  17
  -8   1  21 197.818 220.216  17
  -8  -1  21 206.110 131.878  17
  -8   1  20 3408.60 555.516  17
  -8  -1  20 3502.24 554.076  17
  -8   1  19 1638.58 404.755  17
  -8  -1  19 1491.72 393.021  17
  -8   1  18 552.184 234.141  17
  -8  -1  18 536.480 283.387  17
  -8   1  17 21638.8 1419.19  17
  -8  -1  17 22945.1 1448.12  17
  -8   1  16 5434.16 728.844  17
  -8  -1  16 4473.60 646.283  17
  -8   1  15 8724.67 919.176  17
  -8  -1  15 8336.73 906.222  17
  -8   1  14 30865.2 1701.54  17
  -8  -1  14 32556.2 1726.64  17
  -8   1  13 3417.20 563.468  17
  -8  -1  13 4204.23 621.963  17
  -8  -1  13 4790.51 712.639  16
  -8   1  12 256.469 248.300  17
  -8  -1  12 318.471 234.628  17
  -8  -1  12-71.9154 241.085  16
  -8   1  11 16270.9 1226.26  17
  -8  -1  11 17020.2 1231.85  17
  -8  -1  11 15961.2 1273.08  16
  -8   1  10 762.336 255.741  17
  -8  -1  10 1539.15 384.979  17
  -8  -1  10 1604.28 399.081  16
  -8   1   9 2043.42 428.557  17
  -8  -1   9 2952.44 518.522  17
  -8   1   9 3075.92 551.082  16
  -8  -1   9 2733.95 531.895  16
  -8   1   8 46728.1 2083.93  16
  -8  -1   8 50112.9 2113.66  15
  -8   1   7 8499.84 897.692  16
  -8  -1   7 10182.3 955.620  15
  -8  -1   7 9198.66 939.178  12
  -8  -1   6 3226.08 574.945  16
  -8  -1   6 3008.47 542.839  15
  -8  -1   6 2984.86 544.283  12
  -8  -1   5 62609.9 2479.78  16
  -8  -1   5 58140.2 2274.06  15
  -8   1   5 59818.7 2282.21  15
  -8  -1   5 60914.3 2348.53  12
  -8  -1   4 5733.51 753.090  16
  -8  -1   4 5500.33 705.693  15
  -8   1   4 4586.64 646.751  15
  -8  -1   4 5271.94 701.312  12
  -8  -1   3 21415.3 1445.91  16
  -8  -1   3 22124.7 1413.55  15
  -8   1   3 17625.0 1240.41  15
  -8  -1   3 21718.9 1402.40  12
  -8  -1   2 7025.14 832.394  16
  -8  -1   2 8256.40 870.325  15
  -8   1   2 7367.37 811.215  15
  -8  -1   2 7913.85 843.115  12
  -8  -1   1 10885.2 1031.17  16
  -8  -1   1 10427.2 991.796  15
  -8   1   1 9624.14 942.876  15
  -8  -1   1 11057.9 989.329  12
  -8  -1   0 2661.97 527.824  16
  -8  -1   0 4143.00 632.346  15
  -8   1   0 3373.82 564.704  15
  -8  -1   0 4289.74 639.565  13
  -8  -1  -1 1412.78 409.209  16
  -8  -1  -1 976.156 337.590  15
  -8   1  -1 817.510 291.292  15
  -8  -1  -1 1105.37 337.583  13
  -8  -1  -2 6377.62 796.697  16
  -8   1  -2 5962.86 762.444  15
  -8  -1  -2 4554.15 661.072  15
  -8  -1  -2 7252.52 825.520  13
  -8   1  -2 6816.75 829.344  13
  -8   1  -3 3210.07 562.890  15
  -8  -1  -3 3741.41 603.174  13
  -8   1  -3 3188.17 591.224  13
  -8  -1  -4 1761.62 455.892  13
  -8   1  -4 1426.08 428.571  13
  -8  -1  -5 2930.94 554.580  13
  -8   1  -5 2660.56 543.843  13
  -8  -1  -6 2609.16 525.319  13
  -8   1  -6 2490.46 561.259  13
  -8  -1  -7-60.7387 224.394  13
  -8   1  -7 40.3949 202.167  13
  -8  -1  -8 33885.5 1870.21  13
  -8   1  -8 32098.5 1878.38  13
  -8  -1  -9 7378.98 903.128  13
  -8   1  -9 7719.35 923.852  13
  -8  -1 -10 1329.87 406.163  13
  -8   1 -10 1639.46 441.395  13
  -8  -1 -11 7823.17 874.940  13
  -8   1 -11 8534.75 973.039  13
  -8  -1 -12 171.308 170.240  13
  -8   1 -12 219.142 228.462  13
  -8  -1 -13 998.964 333.904  13
  -8   1 -13 502.008 307.407  13
  -8  -1 -14 12203.8 988.556  13
  -8   1 -14 12183.2 1034.01  13
  -8  -1 -15 45.5902 145.792  13
  -8   1 -15 341.969 244.337  13
  -8  -1 -16 81.3973 167.821  13
  -8   1 -16 50.8607 156.866  13
  -8   1 -17-92.3379 185.942  13
   8  -1  18 109.189 115.641  17
   8  -2 -25 897.714 235.693  11
  -8  -2  24 251.942 113.840  17
   8  -2 -24 362.471 150.613  11
   8  -2 -23 6216.82 644.368  11
  -8   2  23 6309.62 609.460  17
  -8  -2  23 6561.48 611.393  17
   8  -2 -22 8383.24 779.271  11
  -8   2  22 8213.70 737.923  17
  -8  -2  22 7693.48 709.363  17
  -8   2  21 1196.52 328.937  17
  -8  -2  21 1051.78 279.522  17
  -8   2  20 1395.34 340.507  17
  -8  -2  20 1883.55 384.828  17
  -8  -2  19 5276.63 666.508  17
  -8   2  19 3868.48 579.985  17
  -8   2  18 16385.7 1192.32  17
  -8  -2  18 17311.8 1200.18  17
  -8   2  17 1756.23 414.184  17
  -8  -2  17 1383.54 355.298  17
  -8   2  16 2770.17 517.891  17
  -8  -2  16 3128.72 550.213  17
  -8   2  15 16565.6 1237.33  17
  -8  -2  15 18337.7 1266.50  17
  -8  -2  15 18765.5 1380.19  16
  -8   2  14 1194.96 344.855  17
  -8  -2  14 1813.24 434.023  17
  -8  -2  14 1362.11 371.037  16
  -8   2  13 5529.06 727.113  17
  -8  -2  13 5987.31 721.997  17
  -8   2  12 7170.17 824.936  17
  -8  -2  12 7204.69 797.093  17
  -8  -2  12 6776.22 796.652  15
  -8  -2  11 1558.22 375.876  17
  -8  -2  11 1551.05 405.917  15
  -8  -2  10 11351.4 982.347  17
  -8  -2  10 10426.3 959.679  15
  -8  -2   9 15264.4 1168.12  15
  -8  -2   9 13545.9 1168.71  12
  -8  -2   8 392.750 205.464  16
  -8  -2   8 717.651 247.926  15
  -8  -2   8 640.456 317.283  12
  -8  -2   7 1334.42 387.504  16
  -8  -2   7 2429.45 476.834  15
  -8  -2   7 2427.42 505.657  12
  -8  -2   6 51593.6 2157.44  15
  -8  -2   6 51853.5 2233.59  12
  -8  -2   5 36266.6 1811.60  15
  -8  -2   5 35659.8 1853.72  12
  -8  -2   4 2237.72 499.145  16
  -8  -2   4 2126.03 438.016  15
  -8   2   4 2008.21 442.783  15
  -8  -2   4 1727.33 424.111  12
  -8  -2   3 15873.6 1264.54  16
  -8  -2   3 14385.8 1159.10  15
  -8   2   3 14324.0 1131.67  15
  -8  -2   3 14361.6 1184.44  12
  -8  -2   2 30023.8 1732.39  16
  -8  -2   2 25979.7 1564.46  15
  -8   2   2 27465.4 1561.96  15
  -8  -2   2 27756.3 1623.57  12
  -8  -2   1 22095.7 1480.44  16
  -8  -2   1 21520.3 1439.83  15
  -8   2   1 20121.7 1335.61  15
  -8  -2   1 22166.5 1447.90  12
  -8  -2   0 44679.7 2084.53  16
  -8  -2   0 39121.6 1946.09  15
  -8   2   0 39892.5 1887.05  15
  -8  -2   0 41465.3 1956.56  12
  -8  -2  -1 2736.84 529.807  16
  -8   2  -1 1567.02 396.824  15
  -8   2  -1 1446.92 390.937  13
  -8  -2  -1 2276.36 478.019  12
  -8  -2  -2 6405.00 798.079  16
  -8   2  -2 6339.09 770.759  15
  -8   2  -2 6600.82 850.465  13
  -8  -2  -2 5275.59 698.141  12
  -8  -2  -3 2490.40 510.388  16
  -8   2  -3 2410.77 507.773  13
  -8   2  -4 413.171 257.153  13
  -8   2  -5 638.178 310.558  13
  -8   2  -6 34410.0 1946.47  13
  -8   2  -7 113.259 233.788  13
  -8   2  -8 4243.78 712.006  13
  -8   2  -9 1991.74 472.382  13
  -8   2 -10 16420.5 1325.03  13
  -8   2 -11 4980.35 734.791  13
  -8   2 -12 22480.0 1480.90  13
  -8   2 -13 9.59972 160.416  13
  -8   2 -14 8795.88 859.538  13
  -8   2 -15-127.533 213.797  13
  -8   2 -16 1315.34 316.397  13
  -8   2 -17 4506.83 520.754  13
   8  -2  18 836.627 196.985  17
   8  -3 -24 6307.60 528.997  11
   8  -3 -23-58.5557 125.459  11
   8  -3 -22 162.214 153.217  11
   8  -3 -21 342.587 213.695  11
   8  -3 -20 11014.6 928.115  11
   8  -3 -19 1532.07 374.892  11
   8  -3 -18 4191.19 612.054  11
   8  -3 -17 1360.78 385.342  11
  -8  -3  17 1232.25 342.956  16
   8  -3 -16 11035.6 1026.67  11
   8  -3 -15 3023.96 552.484  11
   8  -3 -14 115.646 200.070  11
   8  -3 -13 4180.36 643.263  11
   8  -3 -12 13204.9 1125.32  11
   8  -3 -11 3634.77 587.733  11
  -8  -3  11 2974.45 578.854  12
   8  -3 -10 927.701 335.066  11
  -8  -3  10 834.466 355.653  12
  -8  -3   9 3692.47 621.468  12
  -8  -3   8 6685.89 830.880  12
  -8  -3   7-24.8449 156.535  12
  -8  -3   6 49345.2 2239.14  12
  -8  -3   5 1911.66 442.590  15
  -8   3   5 1478.55 375.983  15
  -8  -3   5 1465.69 421.614  12
  -8  -3   4 38722.9 2041.14  16
  -8  -3   4 38173.2 1879.71  15
  -8   3   4 36156.2 1776.95  15
  -8  -3   4 36414.3 1891.15  14
  -8  -3   4 35717.2 1911.24  12
  -8  -3   3 10401.2 1067.31  16
  -8  -3   3 9635.60 952.408  15
  -8  -3   3 9798.91 967.299  14
  -8  -3   3 9640.40 996.310  12
  -8  -3   2 31223.4 1808.79  16
  -8  -3   2 26127.2 1566.58  14
  -8  -3   2 26619.7 1633.52  12
  -8  -3   1 12363.2 1128.41  16
  -8  -3   1 12097.1 1068.41  14
  -8  -3   1 12058.4 1099.77  12
  -8  -3   0 5012.72 713.235  16
  -8  -3   0 3052.88 539.027  14
  -8  -3   0 3584.11 590.626  12
  -8  -3  -1 13831.8 1151.57  16
  -8   3  -1 13196.5 1172.19  13
  -8  -3  -1 13246.1 1153.68  12
  -8  -3  -2 27854.9 1624.69  16
  -8   3  -2 25739.7 1651.10  13
  -8  -3  -2 26637.5 1605.26  12
  -8   3  -3 29718.2 1777.82  13
  -8  -3  -3 28643.3 1655.33  12
  -8   3  -4 3548.86 622.166  13
  -8  -3  -4 4189.49 633.337  12
  -8   3  -5 6736.06 852.214  13
  -8   3  -6 90.0109 217.111  13
  -8   3  -7 9419.34 1002.24  13
  -8   3  -8 24812.3 1612.27  13
  -8   3  -9 926.534 335.599  13
   8  -3  10 10190.9 910.158  10
  -8   3 -10 10250.0 1019.02  13
   8  -3  11 1738.66 371.080  10
  -8   3 -11 2811.62 537.144  13
  -8   3 -12 22846.9 1401.21  13
  -8   3 -13 1644.42 377.984  13
  -8   3 -14 2470.27 445.430  13
  -8   3 -15-69.6688 170.315  13
  -8   3 -16 295.655 166.783  13
   8  -3  17 724.503 192.091  17
   8  -4 -22 1210.45 264.239  11
   8  -4 -21 1583.88 318.254  11
   8  -4 -20 4501.55 555.958  11
   8  -4 -19-96.7683 150.590  11
  -8  -4  19 545.147 220.123  16
   8  -4 -18 677.218 267.536  11
   8  -4 -17-86.9508 184.918  11
   8  -4 -16 1087.57 330.133  11
   8  -4 -15 1884.31 426.616  11
   8  -4 -14 435.362 251.366  11
   8  -4 -13 9003.64 921.162  11
   8  -4 -12 701.329 310.566  11
   8  -4 -11 6168.00 747.726  11
  -8  -4  11 7105.77 850.788  12
   8  -4 -10 12139.7 1043.62  11
  -8  -4  10 9864.55 1007.45  12
  -8  -4   9 12991.4 1150.49  12
  -8  -4   8 2852.40 554.451  12
  -8  -4   7 11133.5 1084.34  14
  -8  -4   7 11458.4 1082.44  12
  -8  -4   6 7969.83 909.660  14
  -8  -4   6 9455.51 998.509  12
  -8  -4   5 219.995 196.357  14
  -8  -4   5 767.183 326.714  12
  -8  -4   4 9331.23 996.239  14
  -8  -4   4 7476.30 882.604  12
  -8  -4   3 477.332 274.160  16
  -8  -4   3-68.7307 179.810  14
  -8  -4   3 138.105 183.534  12
  -8  -4   2 634.474 317.686  16
  -8  -4   2 575.526 280.976  14
  -8  -4   2 483.163 260.074  12
  -8  -4   1 20399.7 1455.67  16
  -8  -4   1 18367.2 1340.41  14
  -8   4   1 20886.1 1455.24  13
  -8  -4   1 17195.1 1347.94  12
  -8  -4   0 2695.58 510.494  16
  -8  -4   0 2724.79 506.815  14
  -8   4   0 2621.42 531.469  13
  -8  -4   0 2745.25 542.546  12
  -8  -4  -1 5847.43 746.505  14
  -8   4  -1 5497.47 760.472  13
  -8  -4  -1 5780.32 782.002  12
  -8   4  -2 1294.44 398.389  13
  -8  -4  -2 1584.18 395.268  12
  -8   4  -3 1168.69 354.067  13
  -8  -4  -3 4.86285 177.972  12
  -8   4  -4 681.907 334.409  13
  -8  -4  -4-11.3948 206.600  12
  -8   4  -5 559.814 271.713  13
  -8  -4  -5-63.4061 157.750  12
  -8   4  -6 11170.7 1062.96  13
  -8  -4  -6 11356.2 1007.88  12
  -8   4  -7 506.549 284.027  13
  -8   4  -8 187.678 199.805  13
  -8   4  -9 1339.63 351.388  13
   8  -4  10 20274.6 1252.80  10
  -8   4 -10 20174.7 1293.75  13
   8  -4  11 1165.35 317.052  10
  -8   4 -11 1122.75 309.964  13
   8  -4  12 1761.11 358.617  10
  -8   4 -12 1508.02 326.882  13
   8  -4  13 2084.40 344.534  10
  -8   4 -13 1347.11 310.538  13
   8  -4  14 212.764 128.677  10
  -8   4 -14 187.754 143.997  13
   8  -5 -20 2966.81 385.742  11
   8  -5 -19-30.0114 115.088  11
  -8  -5  19 261.267 156.410  16
   8  -5 -18 471.015 191.459  11
  -8  -5  18 928.934 287.928  16
   8  -5 -17-79.1403 126.629  11
   8  -5 -16 171.090 150.071  11
   8  -5 -15-706.573 256.337  11
   8  -5 -14 30.8182 142.197  11
   8  -5 -13 298.525 190.255  11
   8  -5 -12 1594.16 390.314  11
   8  -5 -11-254.672 182.259  11
  -8  -5  11-132.126 162.788  12
   8  -5 -10 4981.81 662.475  11
  -8  -5  10 3942.00 623.531  12
  -8  -5   9 14508.6 1174.62  12
  -8  -5   8 938.258 354.833  14
  -8  -5   8 1560.92 410.445  12
  -8  -5   7 4036.63 655.011  14
  -8  -5   7 4293.51 653.006  12
  -8  -5   6 6310.03 795.849  14
  -8  -5   6 6778.96 841.990  12
  -8  -5   5 6469.35 821.426  14
  -8  -5   5 7581.31 889.799  12
  -8  -5   4 4374.61 679.260  14
  -8  -5   4 4455.06 695.125  12
  -8  -5   3 3133.61 594.569  16
  -8  -5   3 2412.45 508.838  14
  -8  -5   3 2859.26 535.822  12
  -8  -5   2 482.380 272.230  16
  -8  -5   2 822.851 330.563  14
  -8  -5   2 1031.88 376.142  12
  -8  -5   1 423.564 243.764  16
  -8  -5   1 65.6388 190.536  14
  -8  -5   1 52.6076 179.237  12
  -8  -5   0 154.033 153.246  14
  -8  -5   0-90.4747 218.352  12
  -8  -5  -1 263.438 167.327  14
  -8  -5  -1 298.738 218.710  12
  -8  -5  -2 1216.91 349.031  14
  -8  -5  -2 353.898 219.198  12
  -8  -5  -3 3044.05 541.744  12
  -8  -5  -4 21057.4 1391.97  12
  -8  -5  -5 8306.25 860.058  12
  -8  -5  -6 1030.97 305.325  12
  -8  -5  -7 47.3165 125.742  12
   8  -5   8 13176.4 1017.52  10
  -8  -5  -8 14184.8 983.002  12
   8  -5   9 1802.59 375.062  10
   8  -5  10 3429.10 483.893  10
   8  -5  11 854.559 248.340  10
   8  -5  12 1156.95 263.611  10
   8  -5  13 286.957 144.396  10
   8  -6 -17 77.6954 111.753  11
  -8  -6  17 35.9369 90.2473  16
   8  -6 -16 737.021 198.212  11
   8  -6 -15 405.924 158.201  11
   8  -6 -14-39.0613 103.939  11
   8  -6 -13 217.498 115.453  11
   8  -6 -12 888.372 277.825  11
   8  -6 -11 922.733 257.825  11
  -8  -6  10 1346.49 332.917  12
  -8  -6   9 168.155 163.102  12
  -8  -6   8 2949.31 515.735  12
  -8  -6   7 1781.68 430.103  14
  -8  -6   7 1586.05 394.172  12
  -8  -6   6 6617.46 777.524  14
  -8  -6   6 6370.06 755.919  12
  -8  -6   5 2163.94 470.330  16
  -8  -6   5 2733.34 520.908  14
  -8  -6   5 1826.55 401.403  12
  -8  -6   4 242.901 166.254  16
  -8  -6   4 362.636 222.253  14
  -8  -6   4 550.652 242.781  12
  -8  -6   3 478.005 230.987  16
  -8  -6   3 506.960 233.258  14
  -8  -6   3 455.010 224.846  12
  -8  -6   2 117.299 163.060  14
  -8  -6   2 279.496 252.610  12
  -8  -6   1 407.762 235.229  14
  -8  -6   1 330.390 203.260  12
  -8  -6   0 895.567 309.040  14
  -8  -6   0 720.870 253.856  12
  -8  -6  -1 29.4618 146.061  14
  -8  -6  -1 453.972 281.217  12
  -8  -6  -2 672.374 245.423  14
  -8  -6  -2 392.629 205.018  12
  -8  -6  -3 5320.34 608.523  14
  -8  -6  -3 4842.63 640.248  12
  -8  -6  -4 69.0849 145.084  12
  -8  -6  -5 709.442 270.957  12
   8  -6   6 14986.4 1030.07  10
  -8  -6  -6 13236.3 946.437  12
   8  -6   7 4993.29 582.617  10
  -8  -6  -7 4655.12 535.006  12
   8  -6   8 889.130 262.702  10
  -8  -6  -8 590.903 184.023  12
   8  -6   9 370.280 184.515  10
   8  -6  10 124.332 111.334  10
  -8  -7  13-29.7423 133.492  16
  -8  -7  12 1865.68 337.876  16
  -8  -7  11 466.679 179.882  16
  -8  -7  10 578.447 221.283  16
  -8  -7   9 140.929 179.750  16
  -8  -7   8 6621.24 664.384  16
  -8  -7   8 4999.77 531.756  12
  -8  -7   7 1773.66 351.389  16
  -8  -7   7 2201.90 383.326  12
  -8  -7   6 109.280 139.279  16
  -8  -7   6 16.1693 98.6034  12
  -8  -7   5-12.4550 113.818  16
  -8  -7   5-2.00395 135.751  14
  -8  -7   5-154.758 179.938  12
  -8  -7   4 3756.44 521.675  14
  -8  -7   4 2751.95 450.546  12
  -8  -7   3 100.108 127.750  14
  -8  -7   3 125.056 117.011  12
  -8  -7   2 2880.78 444.965  14
  -8  -7   2 2807.88 451.477  12
  -8  -7   1 3972.91 524.406  14
  -8  -7   1 3870.18 526.369  12
  -8  -7   0-7.85102 138.890  14
  -8  -7   0 83.1030 140.769  12
  -8  -7  -1 675.296 219.555  14
  -8  -7  -1 796.506 258.009  12
  -8  -7  -2 2228.45 351.420  14
   8  -7   2 3072.84 435.028  10
  -8  -7  -2 3118.31 450.493  12
   8  -7   3 4853.27 526.912  10
  -8  -7  -3 4204.80 504.044  12
   8  -7   4 3537.09 437.186  10
  -8  -7  -4 3894.27 472.807  12
   8  -7   5 938.428 224.105  10
  -8  -7  -5 873.351 223.770  12
   8  -7   6 850.892 206.084  10
  -8  -7  -6 971.998 223.601  12
  -9   0  23 127.018 139.533  17
  -9   0  23 172.728 121.346  15
  -9   0  22 7275.36 677.221  17
  -9   0  21-102.262 133.257  17
  -9   0  20 1877.43 399.478  17
  -9   0  19 16.4680 147.081  17
  -9   0  18 13936.1 1086.09  17
  -9   0  17 247.639 243.477  17
  -9   0  16 9728.46 953.220  17
  -9   0  15 3.60989 160.704  17
  -9   0  14 14902.1 1183.19  17
  -9   0  13-557.794 261.644  17
  -9   0  12 15663.0 1238.35  16
  -9   0  11 98.4836 166.863  16
  -9   0  10 7293.40 864.151  16
  -9   0   9 239.168 236.208  16
  -9   0   9 311.814 224.806  15
  -9   0   8 872.500 353.234  16
  -9   0   8 889.952 338.989  15
  -9   0   7-18.3431 178.265  16
  -9   0   7 82.6559 226.373  15
  -9   0   6 17922.0 1371.12  16
  -9   0   6 18445.0 1348.31  15
  -9   0   5-119.606 205.520  16
  -9   0   5 164.859 185.150  15
  -9   0   4 3645.76 631.943  16
  -9   0   4 4933.25 705.074  15
  -9   0   3 65.2176 202.195  15
  -9   0   2 14528.7 1209.73  15
  -9   0   1-37.6472 146.901  15
  -9   0   1-542.206 278.885  13
  -9   0   0 5639.47 758.700  15
  -9   0   0 6757.94 842.849  13
  -9   0  -1-16.0039 138.353  15
  -9   0  -1 451.450 285.463  13
  -9   0  -2 55660.1 2400.66  13
  -9   0  -3 204.818 240.895  13
  -9   0  -4 20202.6 1468.16  13
  -9   0  -5 160.849 253.241  13
  -9   0  -6 42961.1 2133.65  13
  -9   0  -7 230.559 215.358  13
  -9   0  -8 23136.8 1532.49  13
  -9   0  -9-104.933 200.375  13
  -9   0 -10 447.086 268.534  13
  -9   0 -11-168.970 202.334  13
  -9   0 -12 3338.96 520.764  13
  -9   0 -13-246.405 181.466  13
  -9   0 -14 3895.41 510.688  13
  -9   0 -15-193.709 153.311  13
   9  -1 -24 1361.88 257.416  11
  -9  -1  23 123.347 124.708  17
   9  -1 -23 214.719 154.231  11
  -9  -1  22 140.618 148.900  17
  -9   1  21 351.387 201.939  17
  -9  -1  21 391.618 193.433  17
  -9   1  20 1170.32 319.066  17
  -9  -1  20 699.919 250.839  17
  -9  -1  20 1448.68 319.617  15
  -9   1  19 3175.73 534.311  17
  -9  -1  19 2710.60 464.428  17
  -9  -1  19 3636.82 513.724  15
  -9   1  18 3312.68 560.337  17
  -9  -1  18 3830.62 565.348  17
  -9   1  17 4552.43 650.653  17
  -9  -1  17 3429.41 540.244  17
  -9   1  16 4924.70 683.980  17
  -9  -1  16 4586.49 640.870  17
  -9   1  15 509.647 251.583  17
  -9  -1  15 230.771 195.933  17
  -9  -1  14 3397.74 560.589  17
  -9  -1  14 3640.96 594.110  16
  -9  -1  14 3610.95 589.052  15
  -9  -1  13 174.835 211.024  17
  -9  -1  13 71.7032 152.159  16
  -9  -1  13 63.8883 168.250  15
  -9  -1  12 1637.78 446.571  16
  -9  -1  12 934.840 391.919  15
  -9  -1  11-77.8869 206.038  16
  -9  -1  11 167.341 162.970  15
  -9  -1  10 6398.15 825.017  16
  -9  -1  10 5747.25 751.062  15
  -9  -1   9 16916.0 1343.77  16
  -9  -1   9 18617.8 1347.66  15
  -9  -1   8 97898.8 3208.23  16
  -9  -1   8 100484. 3137.08  15
  -9   1   8 98888.3 3098.31  15
  -9  -1   7 22028.8 1531.31  16
  -9  -1   7 23436.5 1517.35  15
  -9   1   7 24601.8 1538.48  15
  -9  -1   6 12551.0 1157.21  16
  -9  -1   6 12759.4 1131.84  15
  -9   1   6 13423.6 1144.78  15
  -9  -1   5 15473.1 1280.31  16
  -9  -1   5 14783.4 1213.12  15
  -9   1   5 14358.3 1180.88  15
  -9  -1   4 19185.8 1434.01  16
  -9  -1   4 16727.0 1302.93  15
  -9   1   4 18468.7 1337.33  15
  -9  -1   3 10573.3 1059.43  16
  -9  -1   3 11405.2 1070.65  15
  -9   1   3 11055.0 1045.93  15
  -9  -1   2 535.199 325.036  16
  -9  -1   2 152.181 183.851  15
  -9   1   2 447.408 248.348  15
  -9  -1   2 234.624 207.353  13
  -9  -1   2 602.425 290.366  12
  -9  -1   1 1432.98 423.230  16
  -9  -1   1 1361.34 409.804  15
  -9   1   1 1561.96 416.419  15
  -9  -1   1 1141.38 283.242  13
  -9  -1   1 1699.56 417.290  12
  -9  -1   0-48.2581 201.909  15
  -9   1   0 345.077 242.882  15
  -9  -1   0 126.859 181.941  13
  -9   1   0 514.558 284.078  13
  -9   1  -1 4892.38 720.697  15
  -9  -1  -1 5599.90 759.613  13
  -9   1  -1 5503.46 791.764  13
  -9   1  -2 1081.90 349.770  15
  -9  -1  -2 763.104 299.337  13
  -9   1  -2 902.792 359.708  13
  -9  -1  -3 4350.72 685.684  13
  -9   1  -3 5150.63 760.622  13
  -9  -1  -4 35310.9 1879.09  13
  -9   1  -4 36379.7 1975.85  13
  -9  -1  -5 608.930 357.797  13
  -9   1  -5 858.055 341.269  13
  -9  -1  -6 23845.0 1539.25  13
  -9   1  -6 22047.0 1538.88  13
  -9  -1  -7 2391.63 504.239  13
  -9   1  -7 2256.98 510.805  13
  -9   1  -8 6287.28 824.034  13
  -9  -1  -8 5131.44 716.667  13
  -9  -1  -9 329.191 233.183  13
  -9   1  -9 117.729 239.877  13
  -9  -1 -10 613.915 295.440  13
  -9   1 -10 235.844 228.314  13
  -9  -1 -11 1389.87 345.029  13
  -9   1 -11 1486.85 395.186  13
  -9  -1 -12 7378.23 740.463  13
  -9   1 -12 7011.28 764.652  13
  -9  -1 -13 158.960 148.105  13
  -9   1 -13 310.281 194.638  13
  -9  -1 -14 357.706 157.751  13
  -9   1 -14 497.798 231.858  13
  -9   1 -15 3377.93 449.653  13
  -9   1 -16 1162.69 247.665  13
   9  -2 -23 2745.52 367.645  11
   9  -2 -22 245.226 140.904  11
  -9  -2  21 434.602 194.357  17
   9  -2 -21 358.173 164.140  11
  -9  -2  20 1399.66 313.704  17
   9  -2 -20 1255.50 325.647  11
  -9  -2  19 3711.88 508.930  17
   9  -2 -19 3709.17 537.797  11
  -9  -2  18 3229.71 513.547  17
  -9  -2  17 1790.06 396.301  17
  -9  -2  16 26.5515 181.955  17
  -9  -2  16 6.10311 122.979  16
  -9  -2  15 2721.15 489.955  17
  -9  -2  15 3336.70 572.848  16
  -9  -2  14 214.207 192.637  16
  -9  -2  14 325.921 201.876  15
  -9  -2  13 5254.96 740.837  16
  -9  -2  13 5007.52 665.494  15
  -9  -2  12 801.044 321.942  16
  -9  -2  12 215.713 166.458  15
  -9  -2  11 856.765 367.080  16
  -9  -2  11 947.985 336.449  15
  -9  -2  10 31724.7 1861.66  16
  -9  -2  10 31826.2 1720.63  15
  -9  -2   9 1416.96 386.899  16
  -9  -2   9 1744.52 419.059  15
  -9  -2   8 544.279 324.543  16
  -9  -2   8 201.143 171.559  15
  -9  -2   7 437.067 326.632  16
  -9  -2   7 120.381 177.467  15
  -9   2   7 175.102 187.638  15
  -9  -2   7 271.928 285.397  12
  -9  -2   6 9925.25 1048.98  16
  -9  -2   6 8685.12 921.870  15
  -9   2   6 8039.28 890.451  15
  -9  -2   6 8528.43 954.321  12
  -9  -2   5 378.192 239.722  16
  -9  -2   5 365.185 242.767  15
  -9   2   5 288.113 190.623  15
  -9  -2   5 627.785 292.638  12
  -9  -2   4 329.461 252.768  16
  -9  -2   4 64.7469 180.880  15
  -9   2   4-161.391 160.636  15
  -9  -2   4 464.935 293.758  12
  -9  -2   3 7196.27 904.316  16
  -9  -2   3 8033.80 902.733  15
  -9   2   3 6347.12 779.147  15
  -9  -2   3 8041.70 897.216  12
  -9  -2   2 3384.54 612.097  16
  -9  -2   2 3647.13 614.972  15
  -9   2   2 3233.22 572.635  15
  -9  -2   2 4126.22 671.746  12
  -9  -2   1 25764.0 1643.85  16
  -9  -2   1 25018.7 1599.75  15
  -9   2   1 22214.9 1460.19  15
  -9  -2   1 25432.7 1585.57  12
  -9  -2   0 4070.41 662.097  16
  -9   2   0 3972.58 630.093  15
  -9   2   0 4465.85 715.560  13
  -9  -2   0 3565.69 591.507  12
  -9  -2  -1 15754.0 1261.12  16
  -9   2  -1 16496.5 1259.04  15
  -9   2  -1 14079.8 1231.40  13
  -9  -2  -1 15355.1 1191.65  12
  -9   2  -2 5603.22 799.315  13
  -9   2  -3 1560.26 426.325  13
  -9   2  -4 8095.72 947.631  13
  -9   2  -5 1596.99 468.777  13
  -9   2  -6 10343.5 1047.06  13
  -9   2  -7 2238.13 525.104  13
  -9   2  -8 163.042 226.062  13
  -9   2  -9 9125.23 950.837  13
  -9   2 -10 8634.60 903.432  13
  -9   2 -11 2805.05 489.431  13
  -9   2 -12 3947.36 562.566  13
  -9   2 -13 201.716 196.203  13
  -9   2 -14-171.508 169.921  13
  -9   2 -15 108.266 111.348  13
   9  -3 -22 549.163 182.016  11
   9  -3 -21 404.981 192.300  11
   9  -3 -20 14056.3 930.840  11
   9  -3 -19 451.772 222.597  11
   9  -3 -18 440.117 227.249  11
   9  -3 -17-62.8360 121.850  11
  -9  -3  17 516.774 229.985  16
   9  -3 -16-79.2378 125.452  11
  -9  -3  16 120.873 157.594  16
   9  -3 -15 510.251 254.977  11
  -9  -3  15 818.847 288.694  16
   9  -3 -14 19233.5 1277.65  11
  -9  -3  14 19101.2 1367.93  16
   9  -3 -13 176.746 185.709  11
  -9  -3  13-112.018 282.135  16
   9  -3 -12 193.755 232.689  11
  -9  -3  12 22.8118 254.415  16
  -9  -3  11 8780.99 977.308  16
  -9  -3  10 12804.9 1198.06  16
  -9  -3   9 37211.9 2026.64  16
  -9  -3   9 35032.2 1895.35  12
  -9  -3   8-215.111 221.750  16
  -9   3   8 253.923 229.767  15
  -9  -3   8 193.471 222.040  12
  -9  -3   7 108.959 182.740  16
  -9  -3   7 526.588 280.343  15
  -9   3   7 533.732 223.960  15
  -9  -3   7 687.016 317.727  12
  -9  -3   6 391.343 236.561  16
  -9  -3   6 405.537 249.667  15
  -9   3   6 818.157 303.825  15
  -9  -3   6 602.587 272.678  12
  -9  -3   5 168.960 171.974  16
  -9  -3   5 217.881 148.938  15
  -9   3   5 360.886 179.689  15
  -9  -3   5-41.1768 178.732  12
  -9  -3   4 4131.64 686.725  16
  -9   3   4 3586.65 571.720  15
  -9  -3   4 3429.25 609.480  12
  -9  -3   3 1208.68 404.999  16
  -9  -3   3 1380.78 388.767  12
  -9  -3   2 7725.85 898.460  16
  -9  -3   2 6244.91 799.062  12
  -9  -3   1 757.816 325.127  16
  -9   3   1 629.055 278.378  13
  -9  -3   1 678.458 284.733  12
  -9  -3   0 246.409 153.987  16
  -9   3   0 348.024 228.670  13
  -9  -3   0 405.088 258.539  12
  -9  -3  -1 21424.6 1427.34  16
  -9   3  -1 19907.4 1444.15  13
  -9  -3  -1 20777.0 1407.02  12
  -9   3  -2 26040.4 1658.92  13
  -9  -3  -2 26841.5 1577.43  12
  -9   3  -3 9744.99 1012.65  13
  -9  -3  -3 9646.28 941.358  12
  -9   3  -4 731.594 278.506  13
  -9   3  -5 860.222 321.905  13
  -9   3  -6 4822.10 728.593  13
  -9   3  -7 1092.34 354.923  13
  -9   3  -8 8158.18 876.821  13
   9  -3   9 51.4342 112.431  10
  -9   3  -9-263.335 268.012  13
  -9   3 -10 986.542 319.539  13
  -9   3 -11 275.531 191.837  13
  -9   3 -12 966.871 274.905  13
  -9   3 -13 155.492 105.698  13
  -9   3 -14 2488.17 346.321  13
   9  -4 -20 1444.89 270.902  11
   9  -4 -19 258.735 164.760  11
   9  -4 -18 485.512 197.164  11
  -9  -4  18 623.597 210.629  16
   9  -4 -17-56.7297 110.019  11
  -9  -4  17 38.3103 175.583  16
   9  -4 -16 7146.70 706.529  11
  -9  -4  16 7576.31 780.499  16
   9  -4 -15-108.170 130.818  11
  -9  -4  15-2.52838 186.999  16
   9  -4 -14 332.858 198.674  11
  -9  -4  14 161.330 169.717  16
   9  -4 -13 1339.05 334.612  11
  -9  -4  13 1636.97 440.257  16
  -9  -4  12 12410.8 1135.24  16
  -9  -4  11 83.7060 225.939  16
  -9  -4  10-21.3172 248.546  16
  -9   4  10-314.101 192.050  15
  -9  -4   9 386.810 256.551  16
  -9  -4   9 505.420 299.149  12
  -9  -4   8 6799.54 854.847  16
  -9  -4   8 6707.75 825.621  12
  -9  -4   7 118.184 234.206  16
  -9  -4   7-62.0787 214.014  12
  -9  -4   6 9861.55 1026.71  16
  -9  -4   6 10398.0 1023.76  12
  -9  -4   5 7101.87 876.162  16
  -9  -4   5 7133.33 864.589  12
  -9  -4   4 988.420 383.939  16
  -9  -4   4 1063.85 381.358  12
  -9  -4   3 11666.9 1085.04  16
  -9   4   3 11615.4 1075.41  13
  -9  -4   3 10486.5 1034.89  12
  -9  -4   2 1406.27 397.001  16
  -9   4   2 763.511 318.889  13
  -9  -4   2 968.962 377.257  12
  -9  -4   1 408.883 241.249  16
  -9   4   1 67.6133 213.363  13
  -9  -4   1 699.323 290.366  12
  -9  -4   0 40524.7 1904.68  16
  -9   4   0 41118.9 1997.70  13
  -9  -4   0 37893.8 1909.82  12
  -9   4  -1 2300.04 497.651  13
  -9  -4  -1 1932.13 455.703  12
  -9   4  -2 4048.55 648.586  13
  -9  -4  -2 2793.39 534.648  12
  -9   4  -3 84.3496 167.446  13
  -9  -4  -3-39.3214 196.411  12
  -9   4  -4 3245.81 554.054  13
  -9  -4  -4 2582.35 475.351  12
  -9   4  -5 146.681 135.885  13
  -9  -4  -5 608.994 260.630  12
  -9   4  -6 1739.03 416.202  13
  -9   4  -7 1505.91 340.850  13
   9  -4   8 5265.50 609.208  10
  -9   4  -8 4811.30 625.334  13
   9  -4   9 11.1197 109.478  10
  -9   4  -9 113.436 120.476  13
   9  -4  10 2971.52 409.406  10
  -9   4 -10 3089.88 456.021  13
   9  -4  11 353.513 147.476  10
  -9   4 -11-8.80492 94.0979  13
   9  -5 -18-103.377 96.1125  11
   9  -5 -17-211.638 128.496  11
  -9  -5  17 19.0156 90.0181  16
   9  -5 -16-209.657 136.145  11
  -9  -5  16-62.6633 174.393  16
   9  -5 -15 441.761 190.745  11
  -9  -5  15 383.232 210.620  16
   9  -5 -14 5405.06 560.149  11
  -9  -5  14 5736.82 675.471  16
   9  -5 -13 1787.62 332.805  11
  -9  -5  13 1717.96 406.415  16
  -9  -5  12 5704.16 720.658  16
  -9  -5  11 2795.62 512.514  16
  -9  -5  10 6475.45 781.416  16
  -9  -5   9 7178.04 828.805  16
  -9  -5   9 6113.97 733.935  12
  -9  -5   8 7776.51 861.059  16
  -9  -5   8 6929.35 783.625  12
  -9  -5   7 17032.2 1273.20  16
  -9  -5   7 17189.7 1236.38  12
  -9  -5   6 492.352 257.718  16
  -9   5   6 724.515 269.893  13
  -9  -5   6 365.924 243.065  12
  -9  -5   5 535.911 265.696  16
  -9   5   5 397.656 217.515  13
  -9  -5   5 404.445 260.008  12
  -9  -5   4 9677.10 932.596  16
  -9   5   4 9442.55 876.326  13
  -9  -5   4 8639.20 904.879  12
  -9  -5   3 2591.18 486.262  16
  -9   5   3 2571.81 475.534  13
  -9  -5   3 2121.58 458.708  12
  -9  -5   2 413.327 205.468  16
  -9   5   2 554.835 251.506  13
  -9  -5   2 1076.04 346.362  12
  -9  -5   1 429.119 219.160  16
  -9   5   1 1140.48 317.584  13
  -9  -5   1 416.905 260.022  12
  -9  -5   0 6475.17 766.515  12
  -9  -5  -1 1838.47 415.853  12
  -9  -5  -2 701.869 294.199  12
  -9  -5  -3 587.936 233.483  12
  -9  -5  -4 1059.47 305.554  12
  -9  -5  -5 1844.98 358.555  12
  -9  -5  -6 2715.59 406.377  12
   9  -5   7 484.168 208.018  10
   9  -5   8 2875.29 418.066  10
   9  -5   9 383.269 176.335  10
   9  -5  10 1047.18 218.276  10
  -9  -6  15-62.7978 159.922  16
  -9  -6  14 112.168 144.608  16
  -9  -6  13 200.457 148.350  16
  -9  -6  12 505.568 200.991  16
  -9  -6  11-34.3956 166.496  16
  -9  -6  10 575.789 259.490  16
  -9  -6   9 3602.33 516.225  16
  -9  -6   8 148.836 172.426  16
  -9  -6   8 218.017 171.397  12
  -9  -6   7 140.756 160.500  16
  -9  -6   7 535.930 245.942  12
  -9  -6   6 2434.68 442.662  16
  -9  -6   6 2504.72 449.551  12
  -9  -6   5 1053.13 286.404  16
  -9  -6   5 1550.34 369.768  12
  -9  -6   4 987.803 263.843  16
  -9  -6   4 463.601 212.724  12
  -9  -6   3 805.138 241.585  16
  -9  -6   3 255.165 162.489  12
  -9  -6   2 299.684 197.758  12
  -9  -6   1 2379.05 431.855  12
  -9  -6   0 1075.20 315.184  12
  -9  -6  -1 844.739 253.265  12
  -9  -6  -2 605.332 240.467  12
  -9  -6  -3 2674.54 419.299  12
   9  -6   4 248.604 189.030  10
  -9  -6  -4 65.4875 112.349  12
   9  -6   5 1527.73 298.985  10
  -9  -6  -5 1943.19 314.311  12
   9  -6   6 4993.28 500.336  10
   9  -6   7 398.743 161.751  10
  -9  -7   5 147.097 104.295  12
  -9  -7   4 974.421 230.374  12
  -9  -7   3 2298.69 341.375  12
  -9  -7   2 3533.11 419.514  12
  -9  -7   1 807.335 219.683  12
  -9  -7   0 1169.38 236.875  12
 -10   0  21 119.657 109.172  15
 -10   0  20 10563.7 773.694  15
 -10   0  19 139.470 148.294  15
 -10   0  18 7211.43 717.912  15
 -10   0  17 63.1679 158.551  15
 -10   0  16 1889.34 396.797  15
 -10   0  15 180.160 197.264  15
 -10   0  14 2299.99 468.709  15
 -10   0  13-441.504 242.274  15
 -10   0  12 2362.71 481.537  15
 -10   0  11 475.427 314.570  15
 -10   0  10 11217.8 1053.91  15
 -10   0   9-26.8601 167.182  15
 -10   0   8 15466.6 1249.05  15
 -10   0   7-279.716 239.681  15
 -10   0   6 1030.66 368.735  15
 -10   0   5-39.5245 187.500  15
 -10   0   4 38522.1 1977.04  15
 -10   0   3-140.407 153.324  15
 -10   0   3-113.117 194.615  13
 -10   0   2 15618.5 1267.43  15
 -10   0   2 16162.9 1270.05  13
 -10   0   1-46.6129 189.729  15
 -10   0   1-192.667 249.743  13
 -10   0   0 9003.18 969.544  13
 -10   0  -1 249.074 251.814  13
 -10   0  -2 6814.07 854.632  13
 -10   0  -3-126.902 218.560  13
 -10   0  -4 27669.2 1649.48  13
 -10   0  -5 34.4152 223.263  13
 -10   0  -6 2229.45 456.185  13
 -10   0  -7 151.751 173.818  13
 -10   0  -8 3920.96 587.535  13
 -10   0  -9 52.9319 139.327  13
 -10   0 -10 5925.43 648.890  13
 -10   0 -11-149.273 112.867  13
 -10   0 -12 44.9474 106.693  13
 -10   0 -13 60.2787 131.716  13
  10  -1 -22-193.198 121.429  11
  10  -1 -21 217.716 125.478  11
 -10   1  21 595.349 192.691  15
  10  -1 -20 6751.52 619.681  11
 -10   1  20 6954.13 651.311  15
 -10  -1  19 160.538 122.063  15
 -10   1  19-180.606 166.190  15
 -10  -1  18 456.711 213.946  15
 -10   1  18 584.310 248.817  15
 -10  -1  17 677.494 241.741  15
 -10  -1  16 2384.79 442.537  15
 -10  -1  15 940.626 280.176  15
 -10   1  15 1094.79 323.963  15
 -10  -1  14 3268.65 542.639  16
 -10  -1  14 3892.26 595.328  15
 -10   1  14 3164.32 561.511  15
 -10  -1  13 349.307 221.151  16
 -10  -1  13 48.5807 140.030  15
 -10   1  13 76.8135 224.066  15
 -10  -1  12-98.4933 173.343  16
 -10  -1  12-89.3655 138.481  15
 -10   1  12 173.532 237.148  15
 -10  -1  11 11816.7 1077.56  16
 -10  -1  11 10244.7 995.720  15
 -10   1  11 11093.6 1035.76  15
 -10  -1  10 2155.23 489.020  16
 -10  -1  10 1925.38 452.702  15
 -10   1  10 2474.15 529.153  15
 -10  -1   9 22462.6 1517.90  16
 -10  -1   9 22940.6 1489.10  15
 -10   1   9 24795.2 1552.44  15
 -10  -1   8 2427.65 507.406  16
 -10  -1   8 3059.78 557.708  15
 -10   1   8 2558.02 517.467  15
 -10  -1   7 7716.76 901.797  16
 -10  -1   7 7213.85 858.139  15
 -10   1   7 6803.44 824.040  15
 -10  -1   6-128.915 162.735  16
 -10  -1   6 125.497 204.733  15
 -10   1   6 122.702 146.496  15
 -10  -1   5 3278.97 603.950  16
 -10  -1   5 3389.44 591.229  15
 -10   1   5 3219.88 574.140  15
 -10  -1   4 6280.94 816.511  15
 -10   1   4 5823.54 768.068  15
 -10  -1   4 6811.28 804.478  13
 -10  -1   3 6339.58 815.408  15
 -10   1   3 5429.85 741.633  15
 -10  -1   3 6661.70 798.288  13
 -10  -1   2 7954.55 915.157  15
 -10   1   2 7068.81 854.279  15
 -10  -1   2 9262.73 939.602  13
 -10   1   2 7754.16 908.400  13
 -10   1   1 52.2795 159.782  15
 -10  -1   1-430.258 253.877  13
 -10   1   1-561.765 296.104  13
 -10   1   0 1937.71 452.902  15
 -10  -1   0 2038.50 447.407  13
 -10   1   0 1636.54 396.245  13
 -10  -1  -1 5702.37 752.850  13
 -10   1  -1 6350.11 822.842  13
 -10  -1  -2 47907.7 2107.48  13
 -10   1  -2 43983.1 2120.95  13
 -10  -1  -3 106.855 198.744  13
 -10   1  -3 54.3462 252.130  13
 -10  -1  -4 10904.7 998.495  13
 -10   1  -4 11044.6 1056.93  13
 -10  -1  -5 2184.34 458.920  13
 -10   1  -5 2105.22 475.342  13
 -10  -1  -6 64.9212 185.705  13
 -10   1  -6 77.0291 186.819  13
 -10  -1  -7 1289.28 318.864  13
 -10   1  -7 1103.66 365.926  13
 -10  -1  -8 4013.88 549.372  13
 -10   1  -8 3726.13 584.680  13
 -10  -1  -9 2334.37 402.480  13
 -10   1  -9 2973.00 525.173  13
 -10  -1 -10 240.558 151.970  13
 -10   1 -10 36.8849 155.235  13
 -10  -1 -11-66.4447 117.539  13
 -10   1 -11 40.6175 156.107  13
 -10   1 -12 2200.37 356.485  13
 -10   1 -13 1160.77 251.952  13
  10  -2 -21 1016.95 221.777  11
 -10   2  21 1649.13 296.663  15
  10  -2 -20 2321.55 351.038  11
 -10   2  20 3801.65 457.071  15
  10  -2 -19 2436.45 382.879  11
  10  -2 -18 3417.18 457.775  11
  10  -2 -17-56.7172 164.579  11
  10  -2 -16 460.722 225.688  11
 -10  -2  16 315.685 200.758  16
  10  -2 -15-217.115 163.567  11
 -10  -2  15-219.094 199.875  16
 -10  -2  14 621.199 233.502  16
 -10  -2  14 957.350 285.258  15
 -10   2  14 1074.42 331.025  15
 -10  -2  13 318.137 238.597  16
 -10  -2  13 244.486 197.033  15
 -10   2  13 382.936 179.685  15
 -10  -2  12 13055.9 1105.80  16
 -10  -2  12 13317.2 1058.10  15
 -10   2  12 13007.8 1084.35  15
 -10  -2  11 684.178 298.665  16
 -10  -2  11 121.214 161.155  15
 -10   2  11 144.269 186.047  15
 -10  -2  10 2335.16 501.750  16
 -10  -2  10 1790.67 419.083  15
 -10   2  10 2231.28 445.361  15
 -10  -2   9 1197.99 362.713  16
 -10  -2   9 1455.20 373.895  15
 -10   2   9 1210.41 372.828  15
 -10  -2   8 18726.3 1390.35  16
 -10  -2   8 18680.0 1325.98  15
 -10   2   8 20094.8 1366.00  15
 -10  -2   7 4410.74 691.549  16
 -10  -2   7 4336.37 647.283  15
 -10   2   7 4278.76 646.682  15
 -10  -2   6 501.111 290.437  16
 -10  -2   6 330.306 249.770  15
 -10   2   6 134.444 148.265  15
 -10  -2   5 8414.49 941.376  16
 -10  -2   5 8971.94 949.219  15
 -10   2   5 8916.97 921.937  15
 -10  -2   4 783.631 395.964  16
 -10  -2   4 1074.46 356.221  15
 -10   2   4 773.497 276.807  15
 -10  -2   3 2842.91 558.412  16
 -10   2   3 2894.97 536.595  15
 -10   2   3 2736.12 560.272  13
 -10  -2   2 1518.52 426.642  16
 -10   2   2 2024.77 447.991  15
 -10   2   2 1266.07 386.501  13
 -10   2   1 934.742 338.502  15
 -10   2   1 1143.11 394.338  13
 -10   2   0 2681.42 549.614  13
 -10   2  -1 14145.8 1207.02  13
 -10   2  -2 5327.55 743.451  13
 -10   2  -3 4364.36 668.016  13
 -10   2  -4 11537.5 1076.64  13
 -10   2  -5 104.417 199.706  13
 -10   2  -6 748.129 280.183  13
 -10   2  -7 8715.10 870.548  13
 -10   2  -8 8804.29 855.173  13
 -10   2  -9 2761.44 462.220  13
 -10   2 -10 10388.4 826.211  13
 -10   2 -11 3520.91 469.546  13
 -10   2 -12 28.4101 111.822  13
 -10   3  20 6354.22 533.471  15
  10  -3 -19 400.137 162.811  11
 -10   3  19 167.079 93.9142  15
  10  -3 -18 877.324 229.537  11
 -10   3  18 1010.42 261.007  15
  10  -3 -17 1516.84 295.991  11
 -10  -3  17 2276.79 364.430  16
 -10   3  17 2472.48 408.968  15
  10  -3 -16 1525.80 298.007  11
 -10  -3  16 1685.17 349.899  16
 -10   3  16 2085.58 386.808  15
  10  -3 -15 109.563 123.044  11
 -10  -3  15 19.8110 165.046  16
 -10  -3  14 71.3662 153.305  16
 -10   3  14 38.3466 180.999  15
 -10  -3  13 3336.92 534.253  16
 -10   3  13 4105.11 571.018  15
 -10  -3  12 427.707 274.662  16
 -10   3  12 206.208 162.114  15
 -10  -3  11 1878.76 455.913  16
 -10   3  11 843.135 280.168  15
 -10  -3  10 33413.0 1790.32  16
 -10   3  10 34238.3 1684.52  15
 -10  -3   9 1815.25 462.005  16
 -10   3   9 1823.53 402.148  15
 -10  -3   8 536.465 281.788  16
 -10   3   8 877.308 296.440  15
 -10  -3   7 673.725 304.860  16
 -10   3   7 703.172 289.441  15
 -10  -3   6 17754.3 1332.10  16
 -10   3   6 18300.7 1243.71  15
 -10  -3   5 91.0111 195.018  16
 -10   3   5 163.525 175.489  15
 -10  -3   5-130.351 195.036  12
 -10  -3   4 3482.23 590.388  16
 -10   3   4 2991.62 505.243  15
 -10   3   4 3137.30 570.128  13
 -10  -3   4 2551.25 505.640  12
 -10  -3   3 1293.38 371.238  16
 -10   3   3 711.253 304.872  13
 -10  -3   3 1018.50 363.703  12
 -10  -3   2 1321.36 388.147  16
 -10   3   2 478.982 267.210  13
 -10  -3   2 652.141 327.354  12
 -10  -3   1 12436.6 1070.11  16
 -10   3   1 12342.7 1112.09  13
 -10  -3   1 11029.0 991.337  12
 -10   3   0 2250.73 475.382  13
 -10  -3   0 2021.32 421.213  12
 -10   3  -1 450.390 259.619  13
 -10  -3  -1 555.636 226.990  12
 -10   3  -2 2905.44 545.778  13
 -10   3  -3-86.6376 184.692  13
 -10   3  -4 691.999 298.807  13
 -10   3  -5 1305.67 347.548  13
 -10   3  -6 8244.59 820.654  13
 -10   3  -7 2914.12 490.420  13
 -10   3  -8 2098.27 414.478  13
 -10   3  -9 1700.84 349.005  13
 -10   3 -10 1443.28 278.740  13
 -10   3 -11 661.630 206.003  13
 -10  -4  17 436.756 165.546  16
 -10   4  17 342.151 124.447  15
  10  -4 -16 1399.35 254.517  11
 -10  -4  16 1368.47 290.355  16
 -10   4  16 1314.30 274.756  15
 -10  -4  15 2201.95 389.229  16
 -10   4  15 1199.24 257.179  15
 -10  -4  14 818.308 255.928  16
 -10   4  14 702.971 193.768  15
 -10  -4  13 279.355 192.151  16
 -10   4  13 434.100 172.820  15
 -10  -4  12 490.301 209.384  16
 -10   4  12 607.304 205.268  15
 -10  -4  11 208.717 186.963  16
 -10   4  11 207.309 126.273  15
 -10  -4  10 5527.28 701.320  16
 -10  -4   9 1626.94 405.045  16
 -10  -4   8 375.334 258.512  16
 -10  -4   7 279.167 216.751  16
 -10  -4   6 8983.73 901.442  16
 -10   4   6 8129.33 840.785  13
 -10  -4   6 9044.21 909.111  12
 -10  -4   5-196.193 199.298  16
 -10   4   5-154.752 170.597  13
 -10  -4   5-24.7746 160.663  12
 -10  -4   4 409.456 268.336  16
 -10   4   4-55.3687 169.880  13
 -10  -4   4 98.4701 184.919  12
 -10  -4   3 245.169 192.420  16
 -10   4   3-45.0356 171.796  13
 -10  -4   3 256.412 220.610  12
 -10  -4   2 2568.52 477.851  16
 -10   4   2 2073.87 431.330  13
 -10  -4   2 1765.64 426.144  12
 -10  -4   1 354.973 226.531  16
 -10   4   1-28.4376 186.674  13
 -10  -4   1 64.6732 184.332  12
 -10   4   0 5512.04 692.868  13
 -10  -4   0 5240.81 649.724  12
 -10   4  -1 1182.77 329.857  13
 -10  -4  -1 1113.01 325.606  12
 -10   4  -2 553.547 251.200  13
 -10  -4  -2 95.4046 144.582  12
 -10   4  -3 298.108 173.657  13
 -10  -4  -3 748.996 231.886  12
 -10   4  -4 4607.08 585.068  13
 -10   4  -5 191.252 167.223  13
  10  -4   6 941.592 245.441  10
 -10   4  -6 897.475 256.153  13
  10  -4   7 186.650 122.103  10
 -10   4  -7 5.00594 108.023  13
 -10   4  -8 61.6664 114.770  13
 -10  -5  15 3157.56 388.780  16
 -10  -5  14-258.439 142.287  16
 -10  -5  13 2362.46 381.125  16
 -10  -5  12 227.940 151.530  16
 -10  -5  11 936.585 283.714  16
 -10   5  11 984.716 240.358  13
 -10  -5  10 397.083 190.112  16
 -10   5  10 850.195 230.607  13
 -10  -5   9 291.957 220.967  16
 -10   5   9 214.662 151.450  13
 -10  -5   8 7874.81 756.291  16
 -10   5   8 7137.41 664.575  13
 -10  -5   7 57.6715 136.081  16
 -10   5   7 170.394 117.370  13
 -10  -5   6 816.096 275.246  16
 -10   5   6 734.179 239.564  13
 -10  -5   6 852.431 287.144  12
 -10  -5   5 143.508 178.171  16
 -10   5   5-338.043 179.791  13
 -10  -5   5-6.46144 151.956  12
 -10  -5   4 2761.94 439.913  16
 -10   5   4 1969.64 353.543  13
 -10  -5   4 1508.85 354.802  12
 -10  -5   3 658.416 246.056  16
 -10   5   3 841.499 252.857  13
 -10  -5   3 643.858 262.186  12
 -10  -5   2 785.547 252.042  16
 -10   5   2 771.502 251.977  13
 -10  -5   2 806.747 262.282  12
 -10   5   1 613.552 207.221  13
 -10  -5   1 65.4910 145.326  12
 -10   5   0 267.978 162.792  13
 -10  -5   0-71.5935 141.333  12
 -10  -5  -1 202.954 157.673  12
 -10  -5  -2 194.110 156.007  12
 -10  -5  -3 739.671 218.614  12
  10  -5   5 78.8019 88.5569  10
  10  -5   6 6007.91 506.702  10
 -10  -6   9 4488.78 459.068  16
 -10  -6   8 1902.42 301.815  16
 -10  -6   7 357.718 144.828  16
 -10  -6   6 3848.56 422.156  16
 -10  -6   3 326.153 174.867  12
 -10  -6   2 2435.82 361.699  12
 -10  -6   1 23.3089 90.2767  12
 -10  -6   0 1002.29 224.060  12
 -11   0  19-108.173 124.424  15
 -11   0  18 10685.5 742.889  15
 -11   0  17 114.778 171.317  15
 -11   0  16 3530.64 483.777  15
 -11   0  15-78.7608 150.780  15
 -11   0  14 59.3215 143.920  15
 -11   0  13-0.75985 143.039  15
 -11   0  12 3861.74 576.160  15
 -11   0  11 111.470 197.919  15
 -11   0  10 3393.84 564.213  15
 -11   0   9 43.0423 146.891  15
 -11   0   8 19992.6 1351.80  15
 -11   0   7 80.8281 145.591  15
 -11   0   6 3096.82 535.513  15
 -11   0   6 3741.93 594.152  13
 -11   0   5 69.9611 211.689  15
 -11   0   5-339.115 275.029  13
 -11   0   4 3815.12 610.231  15
 -11   0   4 3995.14 607.734  13
 -11   0   3 158.746 197.320  15
 -11   0   3-679.962 282.307  13
 -11   0   2 9542.44 931.943  13
 -11   0   1-25.7994 146.947  13
 -11   0   0 684.866 272.979  13
 -11   0  -1-11.6122 189.461  13
 -11   0  -2 8015.67 813.354  13
 -11   0  -3 52.9676 151.656  13
 -11   0  -4 1152.47 317.238  13
 -11   0  -5 41.7233 153.742  13
 -11   0  -6 2158.39 387.849  13
 -11   0  -7 76.0440 118.274  13
 -11   0  -8 6232.80 574.203  13
 -11   0  -9 24.5830 95.6303  13
 -11   1  19 988.110 223.112  15
 -11   1  18 1270.77 275.677  15
 -11  -1  17 1521.01 284.329  15
 -11   1  17 1416.93 295.348  15
 -11  -1  16 1882.02 338.472  15
 -11   1  16 1656.50 338.993  15
 -11  -1  15 439.942 188.968  15
 -11   1  15 145.457 139.489  15
 -11  -1  14 933.752 278.205  15
 -11   1  14 1350.78 334.186  15
 -11  -1  13 1959.18 415.610  15
 -11   1  13 2721.62 465.377  15
 -11  -1  12 25.8477 144.466  15
 -11   1  12 187.975 197.484  15
 -11  -1  11 11.0880 144.615  15
 -11   1  11-134.437 150.110  15
 -11  -1  10 3065.93 517.262  15
 -11   1  10 2513.61 506.178  15
 -11  -1   9 146.900 153.810  15
 -11   1   9 850.562 307.746  15
 -11  -1   8 893.414 305.163  15
 -11   1   8 779.066 256.087  15
 -11  -1   7 687.664 299.584  15
 -11   1   7 304.884 188.024  15
 -11  -1   6 2696.77 501.893  15
 -11   1   6 3712.25 591.367  15
 -11   1   6 3438.85 579.541  13
 -11  -1   5-73.2197 207.982  15
 -11   1   5 174.516 152.789  15
 -11   1   5-43.0417 195.652  13
 -11   1   4 6412.16 769.872  15
 -11   1   4 6998.78 800.532  13
 -11   1   3-46.5920 131.903  15
 -11   1   3 135.236 237.806  13
 -11   1   2 1889.73 432.567  13
 -11   1   1 413.129 231.448  13
 -11   1   0 3063.36 536.735  13
 -11   1  -1 8008.39 848.883  13
 -11   1  -2 3287.41 541.462  13
 -11   1  -3 6439.85 725.561  13
 -11   1  -4 698.021 229.885  13
 -11   1  -5-53.1382 174.684  13
 -11   1  -6 1708.16 367.823  13
 -11   1  -7 622.339 239.539  13
 -11   1  -8 4761.36 521.090  13
 -11   1  -9 302.127 153.470  13
 -11   2  18 2228.29 333.818  15
 -11   2  17 212.060 140.436  15
 -11   2  16 235.051 148.892  15
 -11   2  15 839.971 257.903  15
 -11  -2  14 1455.92 308.216  15
 -11   2  14 1262.52 301.031  15
 -11  -2  13 186.893 167.871  15
 -11   2  13 38.1263 152.042  15
 -11  -2  12 10122.7 827.408  15
 -11   2  12 9122.51 820.768  15
 -11  -2  11 5379.92 667.052  16
 -11  -2  11 5230.01 616.678  15
 -11   2  11 5900.27 676.763  15
 -11  -2  10 662.595 291.607  16
 -11  -2  10 329.683 176.753  15
 -11   2  10 334.416 210.666  15
 -11  -2   9 7100.11 791.489  16
 -11  -2   9 7185.33 749.856  15
 -11   2   9 6399.74 723.658  15
 -11  -2   8 10313.4 921.420  15
 -11   2   8 9728.51 893.328  15
 -11   2   7-20.0218 147.655  15
 -11   2   6 3486.83 544.206  15
 -11   2   6 3233.40 556.970  13
 -11   2   5-306.288 187.432  15
 -11   2   5-154.399 186.128  13
 -11   2   4 401.244 201.715  15
 -11   2   4 606.564 268.165  13
 -11   2   3-22.7089 117.812  15
 -11   2   3-106.247 216.393  13
 -11   2   2 5324.26 701.403  13
 -11   2   1 1854.38 404.083  13
 -11   2   0 81.4599 182.040  13
 -11   2  -1 1024.74 292.924  13
 -11   2  -2-203.673 149.708  13
 -11   2  -3 267.763 173.763  13
 -11   2  -4 1511.85 367.738  13
 -11   2  -5 9.65301 155.837  13
 -11   2  -6 2012.92 382.320  13
 -11   2  -7 444.219 179.694  13
 -11   2  -8 10870.5 745.777  13
 -11   3  16 159.446 101.495  15
 -11   3  15 1404.20 281.839  15
 -11  -3  14 153.978 126.433  16
 -11   3  14-93.5281 104.241  15
 -11  -3  13 1349.68 319.008  16
 -11   3  13 1261.63 293.712  15
 -11  -3  12 1191.94 295.000  16
 -11   3  12 1415.38 305.534  15
 -11  -3  11 59.8158 148.740  16
 -11   3  11 292.709 170.390  15
 -11  -3  10 756.785 320.554  16
 -11   3  10 961.731 254.287  15
 -11  -3   9 3695.21 553.075  16
 -11   3   9 4004.00 519.423  15
 -11  -3   8 217.739 206.106  16
 -11   3   8 247.440 162.726  15
 -11  -3   7 3869.27 565.057  16
 -11   3   7 3306.01 484.530  15
 -11   3   7 3962.10 574.742  13
 -11  -3   6 994.029 312.276  16
 -11   3   6 1554.21 324.832  15
 -11   3   6 960.748 320.484  13
 -11   3   5 147.998 152.834  15
 -11   3   5-135.171 258.857  13
 -11   3   4 4098.16 594.014  13
 -11   3   3 4728.66 633.266  13
 -11   3   2 1097.94 308.220  13
 -11   3   1 430.897 205.953  13
 -11   3   0 3560.78 544.708  13
 -11   3  -1 3573.14 527.135  13
 -11   3  -2 21.7419 171.057  13
 -11   3  -3-88.2853 166.354  13
 -11   3  -4 134.834 187.493  13
 -11   3  -5 294.279 173.458  13
 -11   3  -6 1808.96 316.411  13
 -11   3  -7 200.959 119.909  13
 -11  -4  13 427.719 166.240  16
 -11  -4  12 136.641 157.202  16
 -11   4  12 0.52286 66.4751  13
 -11  -4  11 284.705 184.137  16
 -11   4  11 259.904 143.019  13
 -11  -4  10 294.162 197.726  16
 -11   4  10 301.700 160.052  13
 -11  -4   9 1900.04 378.556  16
 -11   4   9 1690.74 324.135  13
 -11  -4   8 4829.56 576.099  16
 -11   4   8 4775.48 557.658  13
 -11  -4   7-80.1494 150.407  16
 -11   4   7 8.25982 122.885  13
 -11  -4   6 5008.72 582.230  16
 -11   4   6 4947.23 565.602  13
 -11   4   5 99.8474 137.438  13
 -11   4   4 135.706 150.551  13
 -11   4   3-12.1760 136.973  13
 -11   4   2 3359.55 472.175  13
 -11   4   1 819.412 255.905  13
 -11   4   0 1513.14 306.489  13
 -11   4  -1 960.393 243.026  13
 -11   4  -2 2346.07 363.130  13
 -11   4  -3-136.448 122.199  13
 -12   0  15-81.0262 109.352  15
 -12   0  14 768.774 222.217  15
 -12   0  13-62.8603 114.230  15
 -12   0  13 91.1915 114.583  13
 -12   0  12 3048.04 435.022  15
 -12   0  12 3448.47 430.655  13
 -12   0  11-95.8103 106.778  15
 -12   0  11 230.841 157.859  13
 -12   0  10-212.997 159.742  15
 -12   0  10 280.500 180.321  13
 -12   0   9 138.488 121.820  15
 -12   0   9-146.799 164.474  13
 -12   0   8 14220.7 988.128  15
 -12   0   8 13853.6 923.029  13
 -12   0   7-135.270 156.764  13
 -12   0   6 426.333 188.699  13
 -12   0   5-217.470 223.457  13
 -12   0   4 4705.87 546.934  13
 -12   0   3 3.75638 127.125  13
 -12   0   2 85.4756 119.195  13
 -12   0   1-49.5391 148.258  13
 -12   0   0 1790.56 328.600  13
 -12   0  -1 32.3022 108.183  13
 -12   0  -2 28.7480 106.521  13
 -12   0  -3 136.494 121.607  13
 -12   1  15 592.292 172.817  15
 -12   1  14 2446.43 361.856  15
 -12   1  14 2255.35 342.612  13
 -12  -1  13 166.724 129.706  15
 -12   1  13 259.653 141.168  15
 -12   1  13 578.439 191.795  13
 -12  -1  12 1953.31 328.181  15
 -12   1  12 1469.06 306.068  15
 -12   1  12 2061.49 355.871  13
 -12  -1  11 740.448 228.495  15
 -12   1  11 581.302 202.653  15
 -12   1  11 479.263 213.449  13
 -12   1  10 1590.25 345.196  15
 -12   1  10 1477.99 315.781  13
 -12   1   9 59.2445 120.945  15
 -12   1   9-12.0103 132.803  13
 -12   1   8 45.4765 148.928  15
 -12   1   8 18.7997 150.656  13
 -12   1   7 890.502 259.322  15
 -12   1   7 1030.87 276.199  13
 -12   1   6 4495.64 568.921  13
 -12   1   5 116.747 122.743  13
 -12   1   4 81.4917 148.514  13
 -12   1   3 67.5850 137.822  13
 -12   1   2 242.999 200.354  13
 -12   1   1 9.50413 170.594  13
 -12   1   0 531.938 210.427  13
 -12   1  -1 1280.43 272.403  13
 -12   1  -2 11068.1 794.168  13
 -12   1  -3 1221.96 270.167  13
 -12   1  -4 1156.94 254.686  13
 -12   2  13 289.189 119.302  15
 -12   2  13 348.065 175.042  13
 -12   2  12 458.201 168.906  15
 -12   2  12 677.301 201.622  13
 -12   2  11-94.3181 97.3908  15
 -12   2  11 285.789 156.676  13
 -12   2  10 888.035 230.872  15
 -12   2  10 1433.90 297.244  13
 -12   2   9 2746.09 401.616  15
 -12   2   9 4790.85 554.976  13
 -12   2   8 3852.40 471.475  15
 -12   2   8 5970.12 629.920  13
 -12   2   7 520.676 211.318  13
 -12   2   6-29.3401 138.834  13
 -12   2   5-68.4810 177.831  13
 -12   2   4 1418.47 307.177  13
 -12   2   3 47.9146 130.984  13
 -12   2   2 555.266 225.754  13
 -12   2   1 684.681 252.938  13
 -12   2   0 443.221 198.644  13
 -12   2  -1 342.563 173.424  13
 -12   2  -2 1504.67 296.848  13
 -12   2  -3 64.8058 114.642  13
 -12   3  11 1186.93 247.952  13
 -12   3  10 1622.97 302.013  13
 -12   3   9-52.2779 123.216  13
 -12   3   8 822.167 213.937  13
 -12   3   7 865.420 225.864  13
 -12   3   6 6209.60 596.070  13
 -12   3   5 497.590 175.403  13
 -12   3   4 458.209 166.680  13
 -12   3   3 87.1454 100.844  13
 -12   3   2 207.703 147.201  13
 -12   3   1 36.3515 116.068  13
 -12   3   0 8143.15 625.071  13
   0   0   0    0.00    0.00   0

TITL 20220699 in P2(1)/c
REM P2(1)/c (#14 in standard setting)
CELL 1.54184  10.488236   8.218759  23.819853  90.0000 101.2974  90.0000
ZERR    3.00   0.000285   0.000229   0.000561   0.0000   0.0026   0.0000
LATT  1
SYMM -x, y+1/2,-z+1/2
SFAC C H N O S
UNIT 90.00 9.00 9.00 9.00 3.00
TREF
HKLF 4
END
;
_shelx_hkl_checksum                90418
_olex2_submission_special_instructions  'No special instructions were received'
_oxdiff_exptl_absorpt_empirical_details
;
Empirical correction (ABSPACK) includes:
- Absorption correction using spherical harmonics
- Frame scaling
;
_oxdiff_exptl_absorpt_empirical_full_max  1.129
_oxdiff_exptl_absorpt_empirical_full_min  0.867
